# Supplementary material for: H2S Enhanced the Tolerance of Malus hupehensis to Alkaline Salt Stress through the Expression of Genes Related to Sulfur-Containing Compounds and the Cell Wall in Roots
Source: Int J Mol Sci. 2022 Nov 27;23(23):14848. doi: 10.3390/ijms232314848 (PMC9736910; doi:10.3390/ijms232314848)
Supplement: Supplementary file 1 [file ijms-23-14848-s001.zip]

Archive with 11 entries (11 files):
- Supplementary Figure S1-S3 & Table S1-S2.pdf
- Supplementary Table S10.xlsx
- Supplementary Table S11.xlsx
- Supplementary Table S12.xlsx
- Supplementary Table S3.xlsx
- Supplementary Table S4.xlsx
- Supplementary Table S5.xls
- Supplementary Table S6.xls
- Supplementary Table S7.xlsx
- Supplementary Table S8.xlsx
- Supplementary Table S9.xlsx
