# Supplementary material for: H2S Enhanced the Tolerance of Malus hupehensis to Alkaline Salt Stress through the Expression of Genes Related to Sulfur-Containing Compounds and the Cell Wall in Roots
Source: Int J Mol Sci. 2022 Nov 27;23(23):14848. doi: 10.3390/ijms232314848 (PMC9736910; doi:10.3390/ijms232314848)
Supplement: Supplementary file 1 [file ijms-23-14848-s001.zip › Supplementary Table S10.xlsx]

## Sheet: Sheet1
Table S10 Effects of H2S and alkaline salt stress on transcriptome of S-containing compounds in M.hupehensis root.
Gene ID	Description	Con/H2S	Con/H2S+AS	Con/AS	AS/H2S+AS
		log2(FC)	log2(FC)	log2(FC)	log2(FC)
Cysteine biosynthetic process
103401891	L-3-cyanoalanine synthase 1, mitochondrial			-1.02
103416847	cysteine synthase
103405317	L-3-cyanoalanine synthase 2, mitochondrial		-1.01
Cysteine catabolic process
BGI_novel_G001749				-1.02	1.13
103401891	L-3-cyanoalanine synthase 1, mitochondrial			-1.02
103416847	cysteine synthase			-1.04
BGI_novel_G001749				-1.02	1.13
103405317	L-3-cyanoalanine synthase 2, mitochondrial		-1.01
Cysteine synthase activity
103401891	L-3-cyanoalanine synthase 1, mitochondrial			-1.02
103405317	L-3-cyanoalanine synthase 2, mitochondrial		-1.01
103416847	cysteine synthase			-1.04
Cysteine-type endopeptidase inhibitor activity
103409579	cysteine proteinase inhibitor A-like			5.15
103428868	cysteine proteinase inhibitor B-like		1.19	1.69
103428875	cysteine proteinase inhibitor B-like	1.25	1.56	1.82
103434431	cysteine proteinase inhibitor 1-like		1.18		1.45
103438575	cysteine proteinase inhibitor A-like		1.23	1.24
103438577	cysteine proteinase inhibitor A-like		1.62	1.45
Cysteine-type peptidase activity
103425512	ubiquitin carboxyl-terminal hydrolase 12-like isoform X1			-1.01
103431461	ubiquitin carboxyl-terminal hydrolase 3-like			-1.2
103434882	low-temperature-induced cysteine proteinase-like		-2.6	-2.91
103435467	lys-63-specific deubiquitinase BRCC36-like isoform X1			-1.18
103450429	probable cysteine protease RD19C		-1.01	-1.19
103403086	vignain-like		4.22
Glucosinolate metabolic process
103405837	zinc finger protein 4-like				1
103408663	probable WRKY transcription factor 74		1.77	1.41
103413300	ethylene-responsive transcription factor 4-like		-1.92	-1.72
103432305	zinc finger protein 4-like			-1.37
BGI_novel_G002859			5.14
Glutathione dehydrogenase (ascorbate) activity
103417720	glutathione S-transferase DHAR1, mitochondrial-like, partial		-2.05	-1.84
103433463	glutathione S-transferase DHAR2-like		-2.28	-1.8
103435916	glutathione S-transferase DHAR1, mitochondrial-like		-2.11	-1.85
Glutathione disulfide oxidoreductase activity
103417720	glutathione S-transferase DHAR1, mitochondrial-like, partial		-2.05329	-1.84134
103433463	glutathione S-transferase DHAR2-like		-2.28401	-1.80192
103435916	glutathione S-transferase DHAR1, mitochondrial-like		-2.11411	-1.85419
Glutathione metabolic process
103438546	glutamate--cysteine ligase, chloroplastic-like			-1.12
BGI_novel_G002710				-1.34
Glutathione peroxidase activity
103454745	probable phospholipid hydroperoxide glutathione peroxidase isoform X1			-1.1
BGI_novel_G001226				3.07
103417720	glutathione S-transferase DHAR1, mitochondrial-like, partial		-2.05
103435916	glutathione S-transferase DHAR1, mitochondrial-like		-2.11
103433463	glutathione S-transferase DHAR2-like		-2.28
Glutathione synthase activity
103413964	glutathione synthetase, chloroplastic-like		-1.14	-1.7
BGI_novel_G002710				-1.34
Hydrogen sulfide biosynthetic process
103453878	adenylyl-sulfate kinase 3 isoform X2			-1.35
103449306	adenylyl-sulfate kinase 3-like		-2.42
103413444	adenylyl-sulfate kinase 3-like		-2.43
Hydrogen sulfide metabolic process
103453878	adenylyl-sulfate kinase 3 isoform X2		-1.72
103449306	adenylyl-sulfate kinase 3-like		-2.42
103413444	adenylyl-sulfate kinase 3-like		-2.43
Iron-sulfur cluster assembly
BGI_novel_G001499			-1.68
Iron-sulfur cluster binding
103401041	aconitate hydratase 1		-1.44	-1.99
103401388	DNA polymerase alpha catalytic subunit		-4.1	-4.33
103401662	LOW QUALITY PROTEIN: succinate dehydrogenase [ubiquinone] iron-sulfur subunit 3, mitochondrial-like		2.59	2.72
103402526	ferredoxin-like		1.65		1.19
103404371	ferredoxin-thioredoxin reductase catalytic chain, chloroplastic		-1.18	-1.46
103404760	cytochrome b6-f complex iron-sulfur subunit, chloroplastic		1.16	1.59
103404815	aconitate hydratase, cytoplasmic-like		-1.11	-1.17
103405837	zinc finger protein 4-like
103408381	elongator complex protein 3-like			-1.27	1.23
103410542	LOW QUALITY PROTEIN: protein TIC 55, chloroplastic-like	1.29
103414581	NADH dehydrogenase [ubiquinone] iron-sulfur protein 8-A, mitochondrial			-1.19
103419350	elongator complex protein 3-like			-1.41
103421810	adrenodoxin-like protein 2, mitochondrial		-2.17	-3.13
103426210	NADH dehydrogenase [ubiquinone] iron-sulfur protein 1, mitochondrial-like		-1.04	-1.13
103428277	quinolinate synthase, chloroplastic		1.16	1.34
103436487	ferredoxin--nitrite reductase, chloroplastic		-2.61	-3.12
103437663	quinolinate synthase, chloroplastic		1.16	1.34
103439657	CDGSH iron-sulfur domain-containing protein NEET		-1.11	-1.24
103439880	glutamate synthase [NADH], amyloplastic-like isoform X1		-1.96	-1.99
103441940	ferredoxin, leaf L-A-like		2.14		2.14
103442560	cytochrome b6-f complex iron-sulfur subunit, chloroplastic-like			3.25	-3.03
103442605	aconitate hydratase, cytoplasmic			-1.05
103448044	pheophorbide a oxygenase, chloroplastic		-1.3	-1.33
103450692	CDK5RAP1-like protein			-1.08
108169884	3-isopropylmalate dehydratase large subunit-like		2.6	2.12
BGI_novel_G001499			-1.68	-1.04
BGI_novel_G003926			-2.2	-1.92
103410542	LOW QUALITY PROTEIN: protein TIC 55, chloroplastic-like	1.29
103453123	ferredoxin		-3.43
103414652	ferredoxin		-3.43
Methionine adenosyltransferase activity
103433836	S-adenosylmethionine synthase 5-like		-2.78	-2.51
103450820	S-adenosylmethionine synthase 2-like		-2.71	-3.41
Methionine biosynthetic process
103424053	LOW QUALITY PROTEIN: homocysteine S-methyltransferase 3-like, partial		2.74	3.03
103444584	aspartate-semialdehyde dehydrogenase-like		-1.44	-1.53
103449879	cystathionine beta-lyase, chloroplastic		-1.32	-1.87
103451531	aspartate-semialdehyde dehydrogenase-like		2.35	2.42
103453893	5-methyltetrahydropteroyltriglutamate--homocysteine methyltransferase		-2.05	-2.7
Methionine metabolic process
103418102	LOW QUALITY PROTEIN: methylenetetrahydrofolate reductase 2-like, partial		-2.4	-2.78
103424053	LOW QUALITY PROTEIN: homocysteine S-methyltransferase 3-like, partial		2.74	3.03
103426685	methylenetetrahydrofolate reductase 2-like		-2.18	-2.42
103444584	aspartate-semialdehyde dehydrogenase-like		-1.44	-1.53
103449879	cystathionine beta-lyase, chloroplastic		2.74	-1.87
103451531	aspartate-semialdehyde dehydrogenase-like		2.35	2.42
103453893	5-methyltetrahydropteroyltriglutamate--homocysteine methyltransferase		-2.05	-2.7
103456317	methylenetetrahydrofolate reductase 2-like		-1.32	-1.8
Methionine-tRNA ligase activity
103435850	probable methionine--tRNA ligase			3.36
S-acyltransferase activity
103429932	malonyl-CoA-acyl carrier protein transacylase, mitochondrial-like, partial		-1.63
103418786	malonyl CoA-acyl carrier protein transacylase-like		-2.04
103401029	protein S-acyltransferase 10-like isoform X1		-1.38
103451787	probable protein S-acyltransferase 22		-1.61
103402857	probable protein S-acyltransferase 22		-1.66
S-adenosylmethioninamine biosynthetic process
103402795	S-adenosylmethionine decarboxylase proenzyme-like				2.77
103416626	S-adenosylmethionine decarboxylase proenzyme-like				1.07
103417089	uncharacterized LOC108171783				1.26
103423769	S-adenosylmethionine decarboxylase proenzyme-like				1.59
103423770	uncharacterized protein LOC103451712				1.6
103425910	S-adenosylmethionine decarboxylase proenzyme-like				1.37
103451713	uncharacterized protein LOC103451713				1.76
103416479	S-adenosylmethionine decarboxylase proenzyme-like		-1.15
108169312	S-adenosylmethionine decarboxylase proenzyme-like		-1.3
103433836	S-adenosylmethionine synthase 5-like		-2.78
103450820	S-adenosylmethionine synthase 2-like		-2.71
S-adenosylhomocysteine catabolic process
103443415	adenosyl homocysteinase		-1.79
103425185	adenosyl homocysteinase		-1.43
S-adenosylmethioninamine metabolic process
103402795	S-adenosylmethionine decarboxylase proenzyme-like				2.77
103416626	S-adenosylmethionine decarboxylase proenzyme-like				1.07
103417089	uncharacterized LOC108171783				1.26
103423769	S-adenosylmethionine decarboxylase proenzyme-like				1.59
103423770	uncharacterized protein LOC103451712				1.6
103425910	S-adenosylmethionine decarboxylase proenzyme-like				1.37
103451713	uncharacterized protein LOC103451713				1.76
108169312	S-adenosylmethionine decarboxylase proenzyme-like		-1.3
103416479	S-adenosylmethionine decarboxylase proenzyme-like		-1.15
103433836	S-adenosylmethionine synthase 5-like		-2.78
103450820	S-adenosylmethionine synthase 2-like		-2.71
103425185	adenosyl homocysteinase		-1.43
103443415	adenosyl homocysteinase		-1.79
S-adenosylmethionine-dependent methyltransferase activity
103405062	ribulose-1,5 bisphosphate carboxylase/oxygenase large subunit N-methyltransferase, chloroplastic	2.45
103411068	methionine S-methyltransferase-like		-2.71		1.03
BGI_novel_G002868			-2.29
103412678	neurofilament heavy polypeptide-like		-3.56
103452459	DNA (cytosine-5)-methyltransferase CMT3		-3.4
103401568	DNA (cytosine-5)-methyltransferase CMT3-like		-2.45
103453754	protein-lysine N-methyltransferase N6amt2		-1.45
103438422	cycloartenol-C-24-methyltransferase		-1.07
103425473	ribulose-1,5 bisphosphate carboxylase/oxygenase large subunit N-methyltransferase, chloroplastic-like		2.33
103405574	LOW QUALITY PROTEIN: phosphatidyl-N-methylethanolamine N-methyltransferase		-1.01
103442444	probable tRNA (guanine(26)-N(2))-dimethyltransferase 2		-1.01
103401597	uncharacterized protein LOC103401597		-2.02
S-glycoside metabolic process
103405837	zinc finger protein 4-like				1
Sulfate transmembrane transporter activity
103438253	low affinity sulfate transporter 3 isoform X1	1.35
103405489	probable sulfate transporter 3.4		-2.53
103425329	sulfate transporter 1.2-like		-3.17
103434544	probable sulfate transporter 4.2 isoform X2		1.21
103400573	probable sulfate transporter 3.5		9.71
Sulfate adenylyl transferase activity
103450392	ATP sulfurylase 2		-2.43
103440334	ATP sulfurylase 2, partial		-1.89
103420896	ATP sulfurylase 2-like		-1.3
Sulfate assimilation
103413444	adenylyl-sulfate kinase 3-like		-2.43
103420896	ATP sulfurylase 2-like		-1.3
103453878	adenylyl-sulfate kinase 3 isoform X2		-1.72
103449306	adenylyl-sulfate kinase 3-like		-2.42
103450392	ATP sulfurylase 2		-2.43
103440334	ATP sulfurylase 2, partial		-1.89
Sulfur amino acid biosynthetic process
103401891	L-3-cyanoalanine synthase 1, mitochondrial			-1.02
103416847	cysteine synthase			-1.04
103424053	LOW QUALITY PROTEIN: homocysteine S-methyltransferase 3-like, partial		2.74	3.03
103444584	aspartate-semialdehyde dehydrogenase-like		-1.44	-1.53
103449879	cystathionine beta-lyase, chloroplastic		-1.32	-1.87
103451531	aspartate-semialdehyde dehydrogenase-like		2.35	2.42
103453893	5-methyltetrahydropteroyltriglutamate--homocysteine methyltransferase		-2.05	-2.7
103405317	L-3-cyanoalanine synthase 2, mitochondrial		-1.01
Sulfur amino acid catabolic process
BGI_novel_G001749				-1.02
BGI_novel_G001749		1.13
Sulfur amino acid metabolic process
103401891	L-3-cyanoalanine synthase 1, mitochondrial			-1.02
103416847	cysteine synthase			-1.04
103418102	LOW QUALITY PROTEIN: methylenetetrahydrofolate reductase 2-like, partial		-2.4	-2.78
103424053	LOW QUALITY PROTEIN: homocysteine S-methyltransferase 3-like, partial			3.03
103426685	methylenetetrahydrofolate reductase 2-like		-2.18	-2.42
103444584	aspartate-semialdehyde dehydrogenase-like			-1.53
103449879	cystathionine beta-lyase, chloroplastic		-1.32	-1.87
103451531	aspartate-semialdehyde dehydrogenase-like		2.35	2.42
103453893	5-methyltetrahydropteroyltriglutamate--homocysteine methyltransferase			-2.7
103456317	methylenetetrahydrofolate reductase 2-like		-1.32	-1.8
BGI_novel_G001749				-1.02
BGI_novel_G001749		1.13
103405317	L-3-cyanoalanine synthase 2, mitochondrial		-1.01
Sulfolipid biosynthetic process
103432852	UTP--glucose-1-phosphate uridylyltransferase 3, chloroplastic-like		-1.53
Sulfolipid metabolic process
103432852	UTP--glucose-1-phosphate uridylyltransferase 3, chloroplastic-like		-1.53
Sulfur compound binding
103413964	glutathione synthetase, chloroplastic-like		-1.14	-1.7
103419062	LOW QUALITY PROTEIN: 2-oxoglutarate dehydrogenase, mitochondrial-like, partial			-3.11
103423119	thiamine pyrophosphokinase 1-like isoform X1		1.65	1.36
103436795	acyl-CoA-binding protein		-1.7	-2.26
BGI_novel_G003970				-3.39
BGI_novel_G003970		2.77
103406342	2-oxoglutarate dehydrogenase, mitochondrial-like		-1.04
Sulfur compound biosynthetic process
103401891	L-3-cyanoalanine synthase 1, mitochondrial			-1.02
103402795	S-adenosylmethionine decarboxylase proenzyme-like			-2.34
103410225	pyruvate dehydrogenase E1 component subunit alpha-3, chloroplastic-like, partial		-1.35	-2.21
103415865	octanoyltransferase		-1.34	-1.78
103416479	S-adenosylmethionine decarboxylase proenzyme-like		-1.15	-1.67
103416626	S-adenosylmethionine decarboxylase proenzyme-like			-1.64	1.07
103416847	cysteine synthase			-1.04
103417089	uncharacterized LOC108171783				1.26
103421542	S-adenosylmethionine decarboxylase proenzyme-like			-1.11
103423119	thiamine pyrophosphokinase 1-like isoform X1		1.65	1.36
103423769	S-adenosylmethionine decarboxylase proenzyme-like			-2.05	1.59
103423770	uncharacterized protein LOC103451712			-2.07	1.6
103424053	LOW QUALITY PROTEIN: homocysteine S-methyltransferase 3-like, partial		2.74	3.03
103425910	S-adenosylmethionine decarboxylase proenzyme-like				1.37
103432852	UTP--glucose-1-phosphate uridylyltransferase 3, chloroplastic-like		-1.53	-1.67
103433836	S-adenosylmethionine synthase 5-like		-2.78	-2.51
103438546	glutamate--cysteine ligase, chloroplastic-like			-1.12
103439433	pyruvate dehydrogenase E1 component subunit alpha-3, chloroplastic			-1.12
103444584	aspartate-semialdehyde dehydrogenase-like		-1.44	-1.53
103449879	cystathionine beta-lyase, chloroplastic		-1.32	-1.87
103450820	S-adenosylmethionine synthase 2-like		-2.71	-3.41
103451531	aspartate-semialdehyde dehydrogenase-like		2.35	2.42
103451713	uncharacterized protein LOC103451713			-2.11	1.76
103453878	adenylyl-sulfate kinase 3 isoform X2		-1.72	-1.35
103453893	5-methyltetrahydropteroyltriglutamate--homocysteine methyltransferase		-2.05	-2.7
108169312	S-adenosylmethionine decarboxylase proenzyme-like		-1.3	-1.12
103413444	adenylyl-sulfate kinase 3-like		-2.43
103405317	L-3-cyanoalanine synthase 2, mitochondrial		-1.01
103410225	pyruvate dehydrogenase E1 component subunit alpha-3, chloroplastic-like, partial		-1.35
103449306	adenylyl-sulfate kinase 3-like		-2.42
	sulfur compound catabolic process
103425185	adenosylhomocysteinase		-1.43	-1.79
103443415	adenosylhomocysteinase		-1.79	-2.69
BGI_novel_G001749				-1.02	1.13
BGI_novel_G002859			5.14	5.57
Sulfur compound metabolic process
103401891	L-3-cyanoalanine synthase 1, mitochondrial			-1.02
103402795	S-adenosylmethionine decarboxylase proenzyme-like			-2.34	2.77
103405837	zinc finger protein 4-like				1
103408663	probable WRKY transcription factor 74		1.77	1.41
103410225	pyruvate dehydrogenase E1 component subunit alpha-3, chloroplastic-like, partial			-2.21
103413300	ethylene-responsive transcription factor 4-like		-1.92	-1.72
103415865	octanoyltransferase		-1.34	-1.78
103416479	S-adenosylmethionine decarboxylase proenzyme-like		-1.15	-1.67
103416626	S-adenosylmethionine decarboxylase proenzyme-like			-1.64	1.07
103416847	cysteine synthase			-1.04
103417089	uncharacterized LOC108171783				1.26
103418102	LOW QUALITY PROTEIN: methylenetetrahydrofolate reductase 2-like, partial		-2.4	-2.78
103420896	ATP sulfurylase 2-like		-1.3	-2.41
103421542	S-adenosylmethionine decarboxylase proenzyme-like			-1.11
103423119	thiamine pyrophosphokinase 1-like isoform X1		1.65	1.36
103423769	S-adenosylmethionine decarboxylase proenzyme-like			-2.05	1.59
103423770	uncharacterized protein LOC103451712			-2.07	1.6
103424053	LOW QUALITY PROTEIN: homocysteine S-methyltransferase 3-like, partial		2.74	3.03
103425185	adenosylhomocysteinase		-1.43	-1.79
103425910	S-adenosylmethionine decarboxylase proenzyme-like				1.37
103426685	methylenetetrahydrofolate reductase 2-like		-2.18	-2.42
103428439	diphosphomevalonate decarboxylase MVD2-like				1.18
103428614	ATP sulfurylase 2-like			-2.4
103432305	zinc finger protein 4-like			-1.37
103432852	UTP--glucose-1-phosphate uridylyltransferase 3, chloroplastic-like		-1.53	-1.67
103433836	S-adenosylmethionine synthase 5-like		-2.78	-2.51
103438546	glutamate--cysteine ligase, chloroplastic-like			-1.12
103439433	pyruvate dehydrogenase E1 component subunit alpha-3, chloroplastic			-1.12
103440334	ATP sulfurylase 2, partial		-1.89	-2.04
103443415	adenosylhomocysteinase			-2.69
103444584	aspartate-semialdehyde dehydrogenase-like		-1.44	-1.53
103449879	cystathionine beta-lyase, chloroplastic		-1.32	-1.87
103450392	ATP sulfurylase 2		-2.43	-2.37
103450820	S-adenosylmethionine synthase 2-like		-2.71	-3.41
103451531	aspartate-semialdehyde dehydrogenase-like		2.35	2.42
103451713	uncharacterized protein LOC103451713			-2.11	1.76
103453878	adenylyl-sulfate kinase 3 isoform X2		-1.72	-1.35
103453893	5-methyltetrahydropteroyltriglutamate--homocysteine methyltransferase		-2.05	-2.7
103456317	methylenetetrahydrofolate reductase 2-like		-1.32	-1.8
108169312	S-adenosylmethionine decarboxylase proenzyme-like			-1.12
BGI_novel_G001499			-1.68	-1.04
BGI_novel_G001749				-1.02	1.13
BGI_novel_G002710				-1.34
BGI_novel_G002859			5.14	5.57
103450949	mevalonate kinase-like		1.03
108169312	S-adenosylmethionine decarboxylase proenzyme-like		-1.3
103413444	adenylyl-sulfate kinase 3-like		-2.43
103405317	L-3-cyanoalanine synthase 2, mitochondrial		-1.01
103410225	pyruvate dehydrogenase E1 component subunit alpha-3, chloroplastic-like, partial		-1.35
103449306	adenylyl-sulfate kinase 3-like		-2.42
Sulfur compound transmembrane transporter activity
103400573	probable sulfate transporter 3.5		9.71	9.97
103405489	probable sulfate transporter 3.4		-2.53	-2.23
103425329	sulfate transporter 1.2-like		-3.17	-3.34
103435431	S-adenosylmethionine carrier 1, chloroplastic/mitochondrial		-1.69	-2.01
103438253	low affinity sulfate transporter 3 isoform X1			-1.45	1.35
103434544	probable sulfate transporter 4.2 isoform X2		1.21
Sulfur transferase activity
103456282	cytoplasmic tRNA 2-thiolation protein 2 isoform X1		-1.13
103425111	molybdopterin synthase sulfur carrier subunit-like		1.12
103454388	thioredoxin-disulfide reductase activity	2.18	1.81
