# Supplementary material for: H2S Enhanced the Tolerance of Malus hupehensis to Alkaline Salt Stress through the Expression of Genes Related to Sulfur-Containing Compounds and the Cell Wall in Roots
Source: Int J Mol Sci. 2022 Nov 27;23(23):14848. doi: 10.3390/ijms232314848 (PMC9736910; doi:10.3390/ijms232314848)
Supplement: Supplementary file 1 [file ijms-23-14848-s001.zip › Supplementary Table S11.xlsx]

## Sheet: Sheet1
Table S11 Role of cell wall metabolism-related genes in the mitigation of alkaline salt stress by H2S of M.hupehensis root
Gene ID	Description	Con/AS	Con/H2S+AS	AS/H2S+AS
		log2(FC)	log2(FC)	log2(FC)
Cell wall hydroxyproline-rich glycoprotein metabolic process
103443393	Hydroxyproline O-galactosyltransferase HPGT1-like	-6.34		5.19
103423930	hydroxyproline O-galactosyltransferase GALT3-like	-1.1	-1.14
103406576	hydroxyproline O-galactosyltransferase HPGT1-like	-1.42	-1.28
Cell wall macromolecule biosynthetic process
103445378	galacturonosyltransferase 8-like	-1.11	-1.55
103439229	UDP-glucuronate:xylan alpha-glucuronosyltransferase 2 isoform X1	-2.06	-2.06
103410177	UDP-glucuronate:xylan alpha-glucuronosyltransferase 2-like	4.69	4.5
103403048	uncharacterized protein At1g04910	-1.03
103435863	galacturonosyltransferase 8-like	-1.37	-1.19
103436516	protein IRX15-LIKE-like	-1.42	-1.53
Cell wall macromolecule catabolic process
103401024	endochitinase-like precursor	2.07	2.02
103407035	endochitinase-like	6.91	6.92
103449997	probable xyloglucan endotransglucosylase/hydrolase protein 32 precursor	-6.02	-3.71	2.31
BGI_novel_G000215		6.9		-7.01
103455731	endochitinase-like	6.05	6.03
103427478	chitinase 4-like	2.55	3.05
103432770	endochitinase EP3-like	3.75	3.6
BGI_novel_G000214		1.91	1.26
103433099	probable xyloglucan endotransglucosylase/hydrolase protein 32	-5.01	-5.11
103431553	endochitinase-like	3.6	3.82
Cell wall modification
103411620	pectinesterase-like	-1.67	-1.85
103405945	pectinesterase 2	4.64	4.98
103443882	transmembrane protein 18	-1.39	-1.28
103410907	probable pectinesterase/pectinesterase inhibitor 20	2.67	2.65
BGI_novel_G000810		-1.27	-1.15
BGI_novel_G003552		-1.15	-1.03
103444840	transmembrane protein 18-like	-1.55	-1.45
103443868	probable pectinesterase/pectinesterase inhibitor 34	-1.44	-2.19
103421503	pectinesterase 31	-1.18
103427444	probable pectinesterase/pectinesterase inhibitor 7	2.17	1.32
103450015	probable pectinesterase 15 isoform X1	-2.17	-3.03
103439874	probable pectinesterase/pectinesterase inhibitor 34	-1.52	-1.57
103409976	glycosyltransferase-like KOBITO 1	-1.28	-1.22
103415835	probable pectinesterase 53	-2.73	-1.72
103405962	pectinesterase		3.48
Cell wall modification involved in multidimensional cell growth
BGI_novel_G003552		-1.15	-1.03
103409976	glycosyltransferase-like KOBITO 1	-1.28	-1.22
Cell wall pectin biosynthetic process
103445378	galacturonosyltransferase 8-like	-1.11	-1.55
103403048	uncharacterized protein At1g04910	-1.03
103435863	galacturonosyltransferase 8-like	-1.37	-1.19
Cell wall pectin metabolic process
103445378	galacturonosyltransferase 8-like	-1.11	-1.55
103403048	uncharacterized protein At1g04910	-1.03
103426557	cellulose synthase A catalytic subunit 7	-1.17	-1.87
103435863	galacturonosyltransferase 8-like	-1.37	-1.19
103425500		-7.19	-4.34	2.85
BGI_novel_G002198				-1.19
Cell wall polysaccharide biosynthetic process
103445378	galacturonosyltransferase 8-like	-1.11	-1.55
103439229	UDP-glucuronate:xylan alpha-glucuronosyltransferase 2 isoform X1	-2.06	-2.06
103410177	UDP-glucuronate:xylan alpha-glucuronosyltransferase 2-like	4.69	4.5
103403048	uncharacterized protein At1g04910	-1.03
103435863	galacturonosyltransferase 8-like	-1.37	-1.19
103436516	protein IRX15-LIKE-like	-1.42	-1.53
Cell wall polysaccharide metabolic process
103405470	probable xyloglucan endotransglucosylase/hydrolase protein 6	1.23	1.56
103411505	xyloglucan endotransglucosylase/hydrolase 2-like	2.25		-2.89
103434536	probable xyloglucan endotransglucosylase/hydrolase protein 8	-2.76	-2.65
103445378	galacturonosyltransferase 8-like	-1.11	-1.55
103423907	probable xyloglucan endotransglucosylase/hydrolase protein B isoform X1	-1.96	-2.79
103439229	UDP-glucuronate:xylan alpha-glucuronosyltransferase 2 isoform X1	-2.06	-2.06
103410177	UDP-glucuronate:xylan alpha-glucuronosyltransferase 2-like	4.69	4.5
103445478	probable xyloglucan endotransglucosylase/hydrolase protein 23 precursor	3.41		-2.46
103451515	LOW QUALITY PROTEIN: probable xyloglucan endotransglucosylase/hydrolase protein 28	-1.37	-1.41
103403048	uncharacterized protein At1g04910	-1.03
103449997	probable xyloglucan endotransglucosylase/hydrolase protein 32 precursor	-6.02	-3.71	2.31
103438774	beta-glucosidase BoGH3B	-1.34	-2.37	-1.04
103423808	protein ALTERED XYLOGLUCAN 4-like	-8	-2.37	5.63
103443198	brassinosteroid-regulated protein BRU1-like precursor	1.81		-2.19
103404289	xyloglucan endotransglucosylase/hydrolase 2-like	-2.22	-4.73
103422213	LOW QUALITY PROTEIN: xyloglucan galactosyltransferase MUR3-like	-1.76	-1.75
108170700	xyloglucan galactosyltransferase KATAMARI1 homolog	-1.6	-1.82
103435863	galacturonosyltransferase 8-like	-1.37	-1.19
103443395	xyloglucan endotransglucosylase/hydrolase 2	-1.04	-3.04	-2
103436516	protein IRX15-LIKE-like	-1.42	-1.53
103402984	protein ALTERED XYLOGLUCAN 4	-1.15	-1.91
103433099	probable xyloglucan endotransglucosylase/hydrolase protein 32	-5.01	-5.11
103412523	probable xyloglucan endotransglucosylase/hydrolase protein 8	-5.17	-5.85
103409147	xyloglucan galactosyltransferase MUR3-like		-1.08
103432116	xyloglucan endotransglucosylase/hydrolase protein 9-like		-1.17
103405181	brassinosteroid-regulated protein BRU1-like precursor		-3.27	-3.02
103409272	xyloglucan endotransglucosylase/hydrolase protein 24-like		-2.03	-2.24
103433133	probable xyloglucan endotransglucosylase/hydrolase protein B isoform X1		-2.12	-2.08
103451937	protein ALTERED XYLOGLUCAN 4-like		-1.25
103442570	xyloglucan endotransglucosylase/hydrolase protein 9 precursor			-1.27
Cell wall proteoglycan metabolic process
103443393	hydroxyproline O-galactosyltransferase HPGT1-like	-6.34		5.19
103423930	hydroxyproline O-galactosyltransferase GALT3-like	-1.1	-1.14
103406576	hydroxyproline O-galactosyltransferase HPGT1-like	-1.42	-1.28
Cell wall thickening
103443882	transmembrane protein 18	-1.39	-1.28
103444840	transmembrane protein 18-like	-1.55	-1.45
Xyloglucan biosynthetic process
103438774	beta-glucosidase BoGH3B	-1.34	-2.37	-1.04
103422213	LOW QUALITY PROTEIN: xyloglucan galactosyltransferase MUR3-like	-1.76	-1.75
108170700	xyloglucan galactosyltransferase KATAMARI1 homolog	-1.6	-1.82
103409147	xyloglucan galactosyltransferase MUR3-like		-1.08
Xyloglucan:xyloglucosyl transferase activity
103405470	probable xyloglucan endotransglucosylase/hydrolase protein 6	1.23	1.56
103411505	xyloglucan endotransglucosylase/hydrolase 2-like	2.25		-2.89
103434536	probable xyloglucan endotransglucosylase/hydrolase protein 8	-2.76	-2.65
103423907	probable xyloglucan endotransglucosylase/hydrolase protein B isoform X1	-1.96	-2.79
103445478	probable xyloglucan endotransglucosylase/hydrolase protein 23 precursor	3.41		-2.46
103451515	LOW QUALITY PROTEIN: probable xyloglucan endotransglucosylase/hydrolase protein 28	-1.37	-1.41
103449997	probable xyloglucan endotransglucosylase/hydrolase protein 32 precursor	-6.02	-3.71	2.31
103443198	brassinosteroid-regulated protein BRU1-like precursor	1.81		-2.19
103404289	xyloglucan endotransglucosylase/hydrolase 2-like	-2.22	-4.73
103443395	xyloglucan endotransglucosylase/hydrolase 2	-1.04	-3.04	-2
103433099	probable xyloglucan endotransglucosylase/hydrolase protein 32	-5.01	-5.11
103412523	probable xyloglucan endotransglucosylase/hydrolase protein 8	-5.17	-5.85
103432116	xyloglucan endotransglucosylase/hydrolase protein 9-like		-1.17
103405181	brassinosteroid-regulated protein BRU1-like precursor		-3.27	-3.02
103409272	xyloglucan endotransglucosylase/hydrolase protein 24-like		-2.03	-2.24
103433133	probable xyloglucan endotransglucosylase/hydrolase protein B isoform X1		-2.12	-2.08
103442570	xyloglucan endotransglucosylase/hydrolase protein 9 precursor			-1.27
Cell wall macromolecule metabolic process
103401024	endochitinase-like precursor	2.07	2.02
103407035	endochitinase-like	6.91	6.92
103405470	probable xyloglucan endotransglucosylase/hydrolase protein 6	1.23	1.56
103411505	xyloglucan endotransglucosylase/hydrolase 2-like	2.25		-2.89
103434536	probable xyloglucan endotransglucosylase/hydrolase protein 8	-2.76	-2.65
103445378	galacturonosyltransferase 8-like	-1.11	-1.55
103423907	probable xyloglucan endotransglucosylase/hydrolase protein B isoform X1	-1.96	-2.79
103439229	UDP-glucuronate:xylan alpha-glucuronosyltransferase 2 isoform X1	-2.06	-2.06
103410177	UDP-glucuronate:xylan alpha-glucuronosyltransferase 2-like	4.69	4.5
103445478	probable xyloglucan endotransglucosylase/hydrolase protein 23 precursor	3.41		-2.46
103451515	LOW QUALITY PROTEIN: probable xyloglucan endotransglucosylase/hydrolase protein 28	-1.37	-1.41
103403048	uncharacterized protein At1g04910	-1.03
103449997	probable xyloglucan endotransglucosylase/hydrolase protein 32 precursor	-6.02	-3.71	2.31
BGI_novel_G000215		6.9		-7.01
103443393	hydroxyproline O-galactosyltransferase HPGT1-like	-6.34		5.19
103438774	beta-glucosidase BoGH3B	-1.34	-2.37	-1.04
103423930	hydroxyproline O-galactosyltransferase GALT3-like	-1.1	-1.14
103423808	protein ALTERED XYLOGLUCAN 4-like	-8	-2.37	5.63
103443198	brassinosteroid-regulated protein BRU1-like precursor	1.81		-2.19
103404289	xyloglucan endotransglucosylase/hydrolase 2-like	-2.22	-4.73
103422213	LOW QUALITY PROTEIN: xyloglucan galactosyltransferase MUR3-like	-1.76	-1.75
103426557	cellulose synthase A catalytic subunit 7	-1.17	-1.87
103455731	endochitinase-like	6.05	6.03
103427478	chitinase 4-like	2.55
108170700	xyloglucan galactosyltransferase KATAMARI1 homolog	-1.6	-1.82
103435863	galacturonosyltransferase 8-like	-1.37	-1.19
103406576	hydroxyproline O-galactosyltransferase HPGT1-like	-1.42	-1.28
103443395	xyloglucan endotransglucosylase/hydrolase 2	-1.04	-3.04	-2
103432770	endochitinase EP3-like	3.75	3.6
103436516	protein IRX15-LIKE-like	-1.42	-1.53
BGI_novel_G000214		1.91	1.26
103402984	protein ALTERED XYLOGLUCAN 4	-1.15	-1.91
103433099	probable xyloglucan endotransglucosylase/hydrolase protein 32	-5.01	-5.11
103412523	probable xyloglucan endotransglucosylase/hydrolase protein 8	-5.17	-5.85
103431553	endochitinase-like	3.6	3.82
103409147	xyloglucan galactosyltransferase MUR3-like		-1.08
103405181	brassinosteroid-regulated protein BRU1-like precursor		-3.27	-3.02
103409272	xyloglucan endotransglucosylase/hydrolase protein 24-like		-2.03	-2.24
103433133	probable xyloglucan endotransglucosylase/hydrolase protein B isoform X1		-2.12	-2.08
103451937	protein ALTERED XYLOGLUCAN 4-like		-1.25
BGI_novel_G002198				-1.19
103442570	xyloglucan endotransglucosylase/hydrolase protein 9 precursor			-1.27
Xyloglucan metabolic process
103411505	xyloglucan endotransglucosylase/hydrolase 2-like	2.25	-1.41	-2.89
103434536	probable xyloglucan endotransglucosylase/hydrolase protein 8	-2.76	-2.65
103423907	probable xyloglucan endotransglucosylase/hydrolase protein B isoform X1	-1.96	-2.79
103445478	probable xyloglucan endotransglucosylase/hydrolase protein 23 precursor	3.41		-2.46
103451515	LOW QUALITY PROTEIN: probable xyloglucan endotransglucosylase/hydrolase protein 28	-1.37	-1.41
103449997	probable xyloglucan endotransglucosylase/hydrolase protein 32 precursor	-6.02	-3.71	2.31
103438774	beta-glucosidase BoGH3B	-1.34	-2.37	-1.04
103423808	protein ALTERED XYLOGLUCAN 4-like	-8	-2.37	5.63
103443198	brassinosteroid-regulated protein BRU1-like precursor	1.81		-2.19
103404289	xyloglucan endotransglucosylase/hydrolase 2-like	-2.22	-4.73
103422213	LOW QUALITY PROTEIN: xyloglucan galactosyltransferase MUR3-like	-1.76	-1.75
108170700	xyloglucan galactosyltransferase KATAMARI1 homolog	-1.6	-1.82
103443395	xyloglucan endotransglucosylase/hydrolase 2	-1.04	-3.04	-2
103402984	protein ALTERED XYLOGLUCAN 4	-1.15	-1.91
103433099	probable xyloglucan endotransglucosylase/hydrolase protein 32	-5.01	-5.11
103412523	probable xyloglucan endotransglucosylase/hydrolase protein 8	-5.17	-5.85
103405470	probable xyloglucan endotransglucosylase/hydrolase protein 6	1.23	1.56
103405181	brassinosteroid-regulated protein BRU1-like precursor		-3.27	-3.02
103409272	xyloglucan endotransglucosylase/hydrolase protein 24-like		-2.03	-2.24
103433133	probable xyloglucan endotransglucosylase/hydrolase protein B isoform X1		-2.12	-2.08
103451937	protein ALTERED XYLOGLUCAN 4-like		-1.25
103409147	xyloglucan galactosyltransferase MUR3-like		-1.08
103432116	xyloglucan endotransglucosylase/hydrolase protein 9-like		-1.17
103445478	probable xyloglucan endotransglucosylase/hydrolase protein 23 precursor
103442570	xyloglucan endotransglucosylase/hydrolase protein 9 precursor			-1.27
