# Supplementary material for: H2S Enhanced the Tolerance of Malus hupehensis to Alkaline Salt Stress through the Expression of Genes Related to Sulfur-Containing Compounds and the Cell Wall in Roots
Source: Int J Mol Sci. 2022 Nov 27;23(23):14848. doi: 10.3390/ijms232314848 (PMC9736910; doi:10.3390/ijms232314848)
Supplement: Supplementary file 1 [file ijms-23-14848-s001.zip › Supplementary Table S12.xlsx]

## Sheet: Sheet1
Table S12 H2S induces responses of genes related to carbohydrate and energy metabolism and osmotic regulation to alkaline salt stress in M.hupehensis root
Gene ID	Description	Con/AS	Con/H2S+AS	AS/H2S+AS
		log2(FC)	log2(FC)	log2(FC)
Amino sugar biosynthetic process
103420171	LOW QUALITY PROTEIN: phosphoacetylglucosamine mutase-like	-1.71	-1.32
103439101	LOW QUALITY PROTEIN: phosphoacetylglucosamine mutase-like		-1.06
Amino sugar catabolic process
103401024	endochitinase-like precursor	2.07	2.02
103407035	endochitinase-like	6.91	6.92
BGI_novel_G000215		6.9
103455731	endochitinase-like	6.05	6.03
103427478	chitinase 4-like	2.55	3.05
103432770	endochitinase EP3-like	3.75	3.6
BGI_novel_G000214		1.91	1.26
103431553	endochitinase-like	3.6	3.82
Amino sugar metabolic process
103401024	endochitinase-like precursor	2.07	2.02
103407035	endochitinase-like	6.91	6.92
BGI_novel_G000215		6.9
103455731	endochitinase-like	6.05	6.03
103420171	LOW QUALITY PROTEIN: phosphoacetylglucosamine mutase-like	-1.71	-1.32
103427478	chitinase 4-like	2.55	3.05
103432770	endochitinase EP3-like	3.75	3.6
BGI_novel_G000214		1.91	1.26
103431553	endochitinase-like	3.6	3.82
103439101	LOW QUALITY PROTEIN: phosphoacetylglucosamine mutase-like		-1.06
Sugar transmembrane transporter activity
BGI_novel_G000110			2.69
103427830	sugar carrier protein C		1.9
103445292	LOW QUALITY PROTEIN: CMP-sialic acid transporter 2-like		-1.27
103454634	CMP-sialic acid transporter 1		-1.16
103406642	bidirectional sugar transporter SWEET3-like		1.37
Sucrose alpha-glucosidase activity
103437136	acid beta-fructofuranosidase		1.18
Sucrose biosynthetic process
103430254	probable sucrose-phosphatase 2 isoform X1	-1.83	-1.45
Sucrose metabolic process
103443444	probable sucrose-phosphate synthase 2	-1.79
103449164	sucrose synthase 3	2.71	1.62	-1.1
103430254	probable sucrose-phosphatase 2 isoform X1	-1.83	-1.45
Sucrose synthase activity
103443444	probable sucrose-phosphate synthase 2	-1.79
103449164	sucrose synthase 3	2.71	1.62	-1.1
Sucrose-phosphate phosphatase activity
103430254	probable sucrose-phosphatase 2 isoform X1	-1.83	-1.45
Sucrose transmembrane transporter activity
BGI_novel_G000969			-1.53
Sucrose-phosphate synthase activity
103443444	probable sucrose-phosphate synthase 2	-1.79
Trehalose biosynthetic process
103408485	probable trehalose-phosphate phosphatase J isoform X1	1.45
103446295	probable alpha,alpha-trehalose-phosphate synthase [UDP-forming] 7	1.34
103453312	LOW QUALITY PROTEIN: probable trehalose-phosphate phosphatase D	-1.2
103431945	alpha,alpha-trehalose-phosphate synthase [UDP-forming] 1-like isoform X1	-1.16
103451948	LOW QUALITY PROTEIN: probable alpha,alpha-trehalose-phosphate synthase [UDP-forming] 10	1.5
103402996	probable alpha,alpha-trehalose-phosphate synthase [UDP-forming] 9	1.14
103408057	alpha,alpha-trehalose-phosphate synthase [UDP-forming] 1-like	-1.07
Trehalose metabolic process
103408485	probable trehalose-phosphate phosphatase J isoform X1	1.45
103446295	probable alpha,alpha-trehalose-phosphate synthase [UDP-forming] 7	1.34
103453312	LOW QUALITY PROTEIN: probable trehalose-phosphate phosphatase D	-1.2
103431945	alpha,alpha-trehalose-phosphate synthase [UDP-forming] 1-like isoform X1	-1.16
103451948	LOW QUALITY PROTEIN: probable alpha,alpha-trehalose-phosphate synthase [UDP-forming] 10	1.5
103402996	probable alpha,alpha-trehalose-phosphate synthase [UDP-forming] 9	1.14
103408057	alpha,alpha-trehalose-phosphate synthase [UDP-forming] 1-like	-1.07
Trehalose-phosphatase activity
103446295	probable alpha,alpha-trehalose-phosphate synthase [UDP-forming] 7	1.34
103453312	LOW QUALITY PROTEIN: probable trehalose-phosphate phosphatase D	-1.2
103408485	probable trehalose-phosphate phosphatase J isoform X1	1.45
Proline biosynthetic process
103423287	pyrroline-5-carboxylate reductase-like	-1.23
103409019	pyrroline-5-carboxylate reductase-like	-1.92	-1.62
103454613	pyrroline-5-carboxylate reductase, partial	-1.31
Proline metabolic process
103423287	pyrroline-5-carboxylate reductase-like	-1.23
103409019	pyrroline-5-carboxylate reductase-like	-1.92	-1.62
103454613	pyrroline-5-carboxylate reductase, partial	-1.31
Glucose 6-phosphate metabolic process
103437148	transaldolase	-1.43
103419496	probable ribose-5-phosphate isomerase 3, chloroplastic	-1.45	-1.26
103428214	transaldolase A-like	-1.01
103451020	probable ribose-5-phosphate isomerase 3, chloroplastic, partial	-2.1	-1.85
103404212	ribulose-phosphate 3-epimerase, cytoplasmic isoform-like	-1.37
Glucose-6-phosphate isomerase activity
103440507	glucose-6-phosphate isomerase, cytosolic-like		-1.33	-1.87
Glucose binding
103449780	hexokinase-1-like	3.02	2.91
103400721	hexokinase-1-like	-1.07
103443741	uncharacterized protein LOC103443741	-1.52
103449875	hexokinase-1-like isoform X1	-1.7
Glucose catabolic process
103433794	2,3-bisphosphoglycerate-independent phosphoglycerate mutase-like	1.96		-1.14
103408593	2,3-bisphosphoglycerate-independent phosphoglycerate mutase	2.09	1.05	-1.04
103433797	2,3-bisphosphoglycerate-independent phosphoglycerate mutase-like	2.21	1.11	-1.1
103413932	2,3-bisphosphoglycerate-independent phosphoglycerate mutase	-1.06	-1.4
Glucose homeostasis
103446960	uncharacterized protein LOC103446960	-1.12
103424166	basic leucine zipper 9-like	-1.87		2.83
103431330	basic leucine zipper 9-like	-1.98		1.25
103449780	hexokinase-1-like	3.02	2.91
103414773	basic leucine zipper 9-like	-1.59		1.41
103400721	hexokinase-1-like	-1.07
103443741	uncharacterized protein LOC103443741	-1.52
103449875	hexokinase-1-like isoform X1	-1.7
Glucose metabolic process
103433794	2,3-bisphosphoglycerate-independent phosphoglycerate mutase-like	1.96		-1.14
103425757	glyceraldehyde-3-phosphate dehydrogenase A, chloroplastic	1.1	-1.99	-3.09
103435382	glyceraldehyde-3-phosphate dehydrogenase GAPCP1, chloroplastic-like	-1.19
103408593	2,3-bisphosphoglycerate-independent phosphoglycerate mutase	2.09	1.05	-1.04
103421316	phosphoenolpyruvate carboxykinase [ATP]-like	2.63
103416266	LOW QUALITY PROTEIN: phosphoenolpyruvate carboxykinase [ATP]-like	1.52	2.17
103433797	2,3-bisphosphoglycerate-independent phosphoglycerate mutase-like	2.21	1.11	-1.1
103445881	glyceraldehyde-3-phosphate dehydrogenase GAPCP1, chloroplastic-like	-1.98	-1.63
103413932	2,3-bisphosphoglycerate-independent phosphoglycerate mutase	-1.06	-1.4
103404229	glyceraldehyde-3-phosphate dehydrogenase, cytosolic-like		2.11
103442070	glyceraldehyde-3-phosphate dehydrogenase A, chloroplastic		-1.68	-1.87
103441746	phosphoenolpyruvate carboxykinase		2.06	1.4
103409404	glyceraldehyde-3-phosphate dehydrogenase B, chloroplastic		-2.18	-2.01
103440507	glucose-6-phosphate isomerase, cytosolic-like		1.11	-1.87
103402073	phosphoenolpyruvate carboxykinase [ATP]-like		-1.63
103421316	phosphoenolpyruvate carboxykinase [ATP]-like		-1.4
Glucose-1-phosphate adenylyltransferase activity
103432152	glucose-1-phosphate adenylyltransferase small subunit, chloroplastic/amyloplastic	-3.54	-2.17	1.38
103421714	glucose-1-phosphate adenylyltransferase small subunit, chloroplastic/amyloplastic	-2.41	-1.82
103405088	glucose-1-phosphate adenylyltransferase small subunit, chloroplastic/amyloplastic	-3.3	-2.07	1.23
BGI_novel_G003962		-1.6	-1.09
Glucosamine-containing compound catabolic process
BGI_novel_G000215				-7.01
Glucosamine-containing compound metabolic process
BGI_novel_G000215				-7.01
starch biosynthetic process
103432152	glucose-1-phosphate adenylyltransferase small subunit, chloroplastic/amyloplastic	-3.54	-2.17	1.38
103421714	glucose-1-phosphate adenylyltransferase small subunit, chloroplastic/amyloplastic	-2.41	-1.82
103405088	glucose-1-phosphate adenylyltransferase small subunit, chloroplastic/amyloplastic	-3.3	-2.07	1.23
103437450	granule-bound starch synthase 1, chloroplastic/amyloplastic-like	-2.84	-1.96
103439436	granule-bound starch synthase 1, chloroplastic/amyloplastic-like	-1.29
103454831	granule-bound starch synthase 1, chloroplastic/amyloplastic-like	-2.72	-2.34
BGI_novel_G002011		1.27	1.37
BGI_novel_G003962		-1.6	-1.09
Starch metabolic process
103432152	glucose-1-phosphate adenylyltransferase small subunit, chloroplastic/amyloplastic	-3.54	-2.17	1.38
103421714	glucose-1-phosphate adenylyltransferase small subunit, chloroplastic/amyloplastic	-2.41	-1.82
103405088	glucose-1-phosphate adenylyltransferase small subunit, chloroplastic/amyloplastic	-3.3	-2.07	1.23
103437450	granule-bound starch synthase 1,chloroplastic/amyloplastic-like	-2.84	-1.96
103439436	granule-bound starch synthase 1,chloroplastic/amyloplastic-like	-1.29
103454831	granule-bound starch synthase 1,chloroplastic/amyloplastic-like	-2.72	-2.34
BGI_novel_G002011		1.27	1.37
BGI_novel_G003962		-1.6	-1.09
BGI_novel_G003275		-1.82	-1.49
103403958	uncharacterized protein LOC103403958	-1.57	-1.13
Fructose 1,6-bisphosphate 1-phosphatase activity
103416291	fructose-1,6-bisphosphatase, cytosolic isoform X1			2.08
Fructose 6-phosphate metabolic process
103400183	ATP-dependent 6-phosphofructokinase 3-like			-1.13
BGI_novel_G000405				-2.51
UDP-galactosyltransferase activity
103417463	galactinol synthase 1-like			-1.86
UDP-glucose 6-dehydrogenase activity
103409764	LOW QUALITY PROTEIN: UDP-glucose 6-dehydrogenase 5-like			-3.98
UDP-glucosyltransferase activity
103419711	probable starch synthase 4, chloroplastic/amyloplastic			1.07
103417903	cellulose synthase-like protein D3			-1.91
103449164	sucrose synthase 3			-1.1
103427881	probable starch synthase 4, chloroplastic/amyloplastic			1.54
103434969	probable starch synthase 4, chloroplastic/amyloplastic			1.29
BGI_novel_G002198				-1.19
103402082	probable beta-1,4-xylosyltransferase IRX9H			-1.48
103416248	probable beta-1,4-xylosyltransferase IRX9H			-1.03
103417463	galactinol synthase 1-like			-1.86
