# Supplementary material for: H2S Enhanced the Tolerance of Malus hupehensis to Alkaline Salt Stress through the Expression of Genes Related to Sulfur-Containing Compounds and the Cell Wall in Roots
Source: Int J Mol Sci. 2022 Nov 27;23(23):14848. doi: 10.3390/ijms232314848 (PMC9736910; doi:10.3390/ijms232314848)
Supplement: Supplementary file 1 [file ijms-23-14848-s001.zip › Supplementary Table S3.xlsx]

## Sheet: Sheet1
Table S3 The significant enrichment GO term of DEGs
Con-H2S+AS	Catergory	GO Term		Rich Ratio	P value	Q value
	biological_process	GO:0006883	cellular sodium ion homeostasis	1	0.13902	0.691099
	biological_process	GO:0055078	sodium ion homeostasis	1	0.13902	0.691099
	biological_process	GO:1901031	regulation of response to reactive oxygen species	1	0.13902	0.691099
	biological_process	GO:1902882	regulation of response to oxidative stress	1	0.13902	0.691099
	biological_process	GO:1903338	regulation of cell wall organization or biogenesis	1	0.13902	0.691099
	biological_process	GO:2001006	regulation of cellulose biosynthetic process	1	0.13902	0.691099
	biological_process	GO:2001009	regulation of plant-type cell wall cellulose biosynthetic process	1	0.13902	0.691099
	biological_process	GO:0055075	potassium ion homeostasis	0.555556	0.212487	0.883968
	biological_process	GO:0006885	regulation of pH	0.6	0.271698	0.980518
	biological_process	GO:0010082	regulation of root meristem growth	0.5	0.606807	1
	biological_process	GO:0010675	regulation of cellular carbohydrate metabolic process	0.25	0.862522	1
	biological_process	GO:0030007	cellular potassium ion homeostasis	0.5	0.477551	1
	biological_process	GO:0033500	carbohydrate homeostasis	0.357143	0.646543	1
	biological_process	GO:0042593	glucose homeostasis	0.1	0.990644	1
	biological_process	GO:0042762	regulation of sulfur metabolic process	0.25	0.845469	1
	biological_process	GO:0043255	regulation of carbohydrate biosynthetic process	0.333333	0.714047	1
	biological_process	GO:1901000	regulation of response to salt stress	0.444444	0.448952	1
	biological_process	GO:1901002	positive regulation of response to salt stress	0.4	0.614787	1
	biological_process	GO:0071555	cell wall organization	0.472441	0.0128393	0.323242
	biological_process	GO:0042546	cell wall biogenesis	0.530612	0.0172175	0.343949
	biological_process	GO:0045492	xylan biosynthetic process	1	0.0518094	0.514335
	biological_process	GO:0009834	plant-type secondary cell wall biogenesis	0.666667	0.0719833	0.556778
	biological_process	GO:0052386	cell wall thickening	1	0.13902	0.691099
	biological_process	GO:0052543	callose deposition in cell wall	1	0.13902	0.691099
	biological_process	GO:0070726	cell wall assembly	0.75	0.149332	0.691099
	biological_process	GO:0071668	plant-type cell wall assembly	0.75	0.149332	0.691099
	biological_process	GO:0009832	plant-type cell wall biogenesis	0.5	0.155204	0.70002
	biological_process	GO:0070925	organelle assembly	0.46875	0.172858	0.764023
	biological_process	GO:0009827	plant-type cell wall modification	0.666667	0.313442	0.980518
	biological_process	GO:0009831	plant-type cell wall modification involved in multidimensional cell growth	0.666667	0.313442	0.980518
	biological_process	GO:0042545	cell wall modification	0.4375	0.279638	0.980518
	biological_process	GO:0042547	cell wall modification involved in multidimensional cell growth	0.666667	0.313442	0.980518
	biological_process	GO:0044038	cell wall macromolecule biosynthetic process	0.5	0.30064	0.980518
	biological_process	GO:0070589	cellular component macromolecule biosynthetic process	0.5	0.30064	0.980518
	biological_process	GO:0070592	cell wall polysaccharide biosynthetic process	0.5	0.30064	0.980518
	biological_process	GO:0007031	peroxisome organization	0.2	0.957311	1
	biological_process	GO:0009664	plant-type cell wall organization	0.352941	0.657654	1
	biological_process	GO:0071554	cell wall organization or biogenesis	0.518987	0.000103247	0.00955644
	biological_process	GO:0044036	cell wall macromolecule metabolic process	0.603448	0.00028542	0.0219077
	biological_process	GO:0010410	hemicellulose metabolic process	0.638889	0.00104603	0.0645461
	biological_process	GO:0044262	cellular carbohydrate metabolic process	0.503704	0.00114949	0.0695662
	biological_process	GO:0034637	cellular carbohydrate biosynthetic process	0.533333	0.00317538	0.130893
	biological_process	GO:0016998	cell wall macromolecule catabolic process	0.818182	0.00336514	0.132016
	biological_process	GO:0010383	cell wall polysaccharide metabolic process	0.581395	0.00423653	0.156851
	biological_process	GO:0006073	cellular glucan metabolic process	0.51087	0.00447792	0.160137
	biological_process	GO:0006536	glutamate metabolic process	0.8	0.00749567	0.220457
	biological_process	GO:0006555	methionine metabolic process	0.8	0.00749567	0.220457
	biological_process	GO:0042743	hydrogen peroxide metabolic process	0.507692	0.0176523	0.343949
	biological_process	GO:0050665	hydrogen peroxide biosynthetic process	1	0.0193019	0.343949
	biological_process	GO:0033692	cellular polysaccharide biosynthetic process	0.518519	0.0199283	0.344386
	biological_process	GO:0030243	cellulose metabolic process	0.53125	0.048895	0.514335
	biological_process	GO:0045491	xylan metabolic process	1	0.0518094	0.514335
	biological_process	GO:0070813	hydrogen sulfide metabolic process	1	0.0518094	0.514335
	biological_process	GO:0070814	hydrogen sulfide biosynthetic process	1	0.0518094	0.514335
	biological_process	GO:0005991	trehalose metabolic process	0.666667	0.0719833	0.556778
	biological_process	GO:0005992	trehalose biosynthetic process	0.666667	0.0719833	0.556778
	biological_process	GO:0006002	fructose 6-phosphate metabolic process	0.666667	0.0719833	0.556778
	biological_process	GO:0009969	xyloglucan biosynthetic process	0.8	0.0677546	0.556778
	biological_process	GO:1903409	reactive oxygen species biosynthetic process	0.555556	0.212487	0.883968
	biological_process	GO:0005982	starch metabolic process	0.45	0.309855	0.980518
	biological_process	GO:0009084	glutamine family amino acid biosynthetic process	0.5	0.265619	0.980518
	biological_process	GO:0048767	root hair elongation	0.6	0.271698	0.980518
	biological_process	GO:0006537	glutamate biosynthetic process	0.5	0.606807	1
	biological_process	GO:0006541	glutamine metabolic process	0.3	0.785284	1
	biological_process	GO:0006560	proline metabolic process	0.333333	0.75349	1
	biological_process	GO:0006561	proline biosynthetic process	0.333333	0.75349	1
	biological_process	GO:0010053	root epidermal cell differentiation	0.4	0.547828	1
	biological_process	GO:0010384	cell wall proteoglycan metabolic process	0.5	0.477551	1
	biological_process	GO:0010404	cell wall hydroxyproline-rich glycoprotein metabolic process	0.5	0.477551	1
	biological_process	GO:0044272	sulfur compound biosynthetic process	0.346939	0.697213	1
	biological_process	GO:0044273	sulfur compound catabolic process	0.5	0.399631	1
	biological_process	GO:0044275	cellular carbohydrate catabolic process	0.375	0.568337	1
	biological_process	GO:0045488	pectin metabolic process	0.392857	0.427643	1
	biological_process	GO:0045489	pectin biosynthetic process	0.333333	0.712789	1
	biological_process	GO:0045490	pectin catabolic process	0.404762	0.389605	1
	biological_process	GO:0048765	root hair cell differentiation	0.5	0.343857	1
	biological_process	GO:0071322	cellular response to carbohydrate stimulus	0.2	0.903139	1
	biological_process	GO:0071450	cellular response to oxygen radical	0.2	0.903139	1
	biological_process	GO:0071451	cellular response to superoxide	0.2	0.903139	1
	biological_process	GO:0071472	cellular response to salt stress	0.333333	0.722365	1
	biological_process	GO:0080147	root hair cell development	0.5	0.343857	1
	biological_process	GO:0006813	potassium ion transport	0.666667	0.313442	0.980518
	biological_process	GO:0006814	sodium ion transport	0.5	0.477551	1
	biological_process	GO:0034220	ion transmembrane transport	0.265306	0.959554	1
	biological_process	GO:0098656	anion transmembrane transport	0.222222	0.904943	1
	biological_process	GO:0005975	carbohydrate metabolic process	0.463869	3.62164e-05	0.0037991
	biological_process	GO:0016051	carbohydrate biosynthetic process	0.516484	0.00339794	0.132016
	biological_process	GO:0044042	glucan metabolic process	0.51087	0.00447792	0.160137
	biological_process	GO:0044550	secondary metabolite biosynthetic process	0.733333	0.00497195	0.173853
	biological_process	GO:0005976	polysaccharide metabolic process	0.470199	0.00826977	0.236591
	biological_process	GO:1901136	carbohydrate derivative catabolic process	0.666667	0.0200262	0.344386
	biological_process	GO:0000271	polysaccharide biosynthetic process	0.508475	0.0224846	0.376253
	biological_process	GO:1901135	carbohydrate derivative metabolic process	0.422053	0.0528301	0.515175
	biological_process	GO:0006006	glucose metabolic process	0.464286	0.208475	0.883968
	biological_process	GO:0006007	glucose catabolic process	0.5	0.399631	1
	biological_process	GO:0010015	root morphogenesis	0.454545	0.279683	0.980518
	biological_process	GO:0000302	response to reactive oxygen species	0.375	0.568337	1
	biological_process	GO:0000303	response to superoxide	0.2	0.903139	1
	biological_process	GO:0000305	response to oxygen radical	0.2	0.903139	1
	biological_process	GO:0042542	response to hydrogen peroxide	0.416667	0.483655	1
	cellular_component	GO:1990204	oxidoreductase complex	0.361111	0.646343	1
	molecular_function	GO:0004601	peroxidase activity	0.486842	0.0265421	0.424
	molecular_function	GO:0045174	glutathione dehydrogenase (ascorbate) activity	1	0.0515931	0.514335
	molecular_function	GO:0016209	antioxidant activity	0.452632	0.0652489	0.556778
	molecular_function	GO:0004602	glutathione peroxidase activity	0.6	0.270808	0.980518
	molecular_function	GO:0004784	superoxide dismutase activity	0.4	0.613732	1
	molecular_function	GO:0030246	carbohydrate binding	0.442105	0.096303	0.684121
	molecular_function	GO:0030955	potassium ion binding	0.333333	0.752804	1
	molecular_function	GO:0016684	oxidoreductase activity, acting on peroxide as acceptor	0.480519	0.0331687	0.455843
	molecular_function	GO:0016759	cellulose synthase activity	0.615385	0.0657006	0.556778
	molecular_function	GO:0016762	xyloglucan:xyloglucosyl transferase activity	0.52	0.0945549	0.677823
	molecular_function	GO:0016730	oxidoreductase activity, acting on iron-sulfur proteins as donors	0.75	0.148777	0.691099
	molecular_function	GO:0042132	fructose 1,6-bisphosphate 1-phosphatase activity	0.75	0.148777	0.691099
	molecular_function	GO:0016667	oxidoreductase activity, acting on a sulfur group of donors	0.439394	0.157778	0.71034
	molecular_function	GO:0004124	cysteine synthase activity	0.125	0.975968	1
	molecular_function	GO:0004575	sucrose alpha-glucosidase activity	0.333333	0.752804	1
	molecular_function	GO:0015038	glutathione disulfide oxidoreductase activity	0.428571	0.51872	1
	molecular_function	GO:0015930	glutamate synthase activity	0.5	0.606092	1
	molecular_function	GO:0016040	glutamate synthase (NADH) activity	0.5	0.606092	1
	molecular_function	GO:0016157	sucrose synthase activity	0.2	0.902672	1
	molecular_function	GO:0016671	oxidoreductase activity, acting on a sulfur group of donors, disulfide as acceptor	0.2	0.934351	1
	molecular_function	GO:0016673	oxidoreductase activity, acting on a sulfur group of donors, iron-sulfur protein as acceptor	0.5	0.606092	1
	molecular_function	GO:0050307	sucrose-phosphate phosphatase activity	0.2	0.902672	1
	molecular_function	GO:0005199	structural constituent of cell wall	0.333333	0.752804	1
	molecular_function	GO:1901682	sulfur compound transmembrane transporter activity	0.833333	0.0295716	0.43464
	molecular_function	GO:0015116	sulfate transmembrane transporter activity	0.8	0.0674226	0.556778
	molecular_function	GO:0022857	transmembrane transporter activity	0.404192	0.120841	0.691099
	molecular_function	GO:0015385	sodium:proton antiporter activity	0.6	0.270808	0.980518
	molecular_function	GO:0005267	potassium channel activity	0.125	0.975968	1
	molecular_function	GO:0008515	sucrose transmembrane transporter activity	0.166667	0.938936	1
	molecular_function	GO:0015079	potassium ion transmembrane transporter activity	0.409091	0.438705	1
	molecular_function	GO:0015081	sodium ion transmembrane transporter activity	0.444444	0.447539	1
	molecular_function	GO:1901505	carbohydrate derivative transmembrane transporter activity	0.384615	0.567417	1
