# Supplementary material for: H2S Enhanced the Tolerance of Malus hupehensis to Alkaline Salt Stress through the Expression of Genes Related to Sulfur-Containing Compounds and the Cell Wall in Roots
Source: Int J Mol Sci. 2022 Nov 27;23(23):14848. doi: 10.3390/ijms232314848 (PMC9736910; doi:10.3390/ijms232314848)
Supplement: Supplementary file 1 [file ijms-23-14848-s001.zip › Supplementary Table S4.xlsx]

## Sheet: Sheet1
The significant enrichment GO terms of DEGs
CK-Na

## Sheet: Sheet2
Table S4 The significant enrichment GO term of DEGs
Con-AS	Catergory	GO Term		Rich Ratio	P value	Q value
	biological_process	GO:0019725	cellular homeostasis	0.550459	0.00888048	0.267907
	biological_process	GO:0045454	cell redox homeostasis	0.518519	0.0763037	0.76332
	biological_process	GO:0006883	cellular sodium ion homeostasis	1	0.188302	0.891918
	biological_process	GO:0010082	regulation of root meristem growth	1	0.188302	0.891918
	biological_process	GO:0050801	ion homeostasis	0.538462	0.189299	0.891918
	biological_process	GO:0055078	sodium ion homeostasis	1	0.188302	0.891918
	biological_process	GO:1902882	regulation of response to oxidative stress	1	0.188302	0.891918
	biological_process	GO:1903338	regulation of cell wall organization or biogenesis	1	0.188302	0.891918
	biological_process	GO:2000280	regulation of root development	1	0.188302	0.891918
	biological_process	GO:2001009	regulation of plant-type cell wall cellulose biosynthetic process	1	0.188302	0.891918
	biological_process	GO:0006109	regulation of carbohydrate metabolic process	0.25	0.962902	1
	biological_process	GO:0006873	cellular ion homeostasis	0.5	0.385929	1
	biological_process	GO:0009870	defense response signaling pathway, resistance gene-dependent	0.5	0.67968	1
	biological_process	GO:0010675	regulation of cellular carbohydrate metabolic process	0.375	0.751628	1
	biological_process	GO:0030007	cellular potassium ion homeostasis	0.5	0.582631	1
	biological_process	GO:0031347	regulation of defense response	0.470588	0.471896	1
	biological_process	GO:0032881	regulation of polysaccharide metabolic process	0.6	0.377618	1
	biological_process	GO:0032885	regulation of polysaccharide biosynthetic process	0.6	0.377618	1
	biological_process	GO:0042762	regulation of sulfur metabolic process	0.25	0.897455	1
	biological_process	GO:0051341	regulation of oxidoreductase activity	0.142857	0.981446	1
	biological_process	GO:0055075	potassium ion homeostasis	0.555556	0.341157	1
	biological_process	GO:1901000	regulation of response to salt stress	0.444444	0.601042	1
	biological_process	GO:2000112	regulation of cellular macromolecule biosynthetic process	0.389397	0.988584	1
	biological_process	GO:0010215	cellulose microfibril organization	1	0.0354223	0.547585
	biological_process	GO:0071668	plant-type cell wall assembly	1	0.0354223	0.547585
	biological_process	GO:0045492	xylan biosynthetic process	1	0.0816807	0.76332
	biological_process	GO:0009834	plant-type secondary cell wall biogenesis	0.666667	0.14197	0.891918
	biological_process	GO:0044038	cell wall macromolecule biosynthetic process	0.6	0.228374	0.891918
	biological_process	GO:0052386	cell wall thickening	1	0.188302	0.891918
	biological_process	GO:0052543	callose deposition in cell wall	1	0.188302	0.891918
	biological_process	GO:0070592	cell wall polysaccharide biosynthetic process	0.6	0.228374	0.891918
	biological_process	GO:0007031	peroxisome organization	0.333333	0.853098	1
	biological_process	GO:0009664	plant-type cell wall organization	0.441176	0.53226	1
	biological_process	GO:0009827	plant-type cell wall modification	0.666667	0.401543	1
	biological_process	GO:0009831	plant-type cell wall modification involved in multidimensional cell growth	0.666667	0.401543	1
	biological_process	GO:0009832	plant-type cell wall biogenesis	0.5	0.33831	1
	biological_process	GO:0016559	peroxisome fission	0.25	0.897455	1
	biological_process	GO:0042545	cell wall modification	0.4375	0.551952	1
	biological_process	GO:0052325	cell wall pectin biosynthetic process	0.428571	0.651844	1
	biological_process	GO:0052546	cell wall pectin metabolic process	0.5	0.45394	1
	biological_process	GO:0016998	cell wall macromolecule catabolic process	0.909091	0.00156366	0.0984509
	biological_process	GO:0044036	cell wall macromolecule metabolic process	0.603448	0.0066871	0.220389
	biological_process	GO:0006536	glutamate metabolic process	0.8	0.0213731	0.426087
	biological_process	GO:0006555	methionine metabolic process	0.8	0.0213731	0.426087
	biological_process	GO:0009084	glutamine family amino acid biosynthetic process	0.75	0.027405	0.515466
	biological_process	GO:0009064	glutamine family amino acid metabolic process	0.64	0.0304457	0.530744
	biological_process	GO:0005991	trehalose metabolic process	0.777778	0.0402713	0.589205
	biological_process	GO:0005992	trehalose biosynthetic process	0.777778	0.0402713	0.589205
	biological_process	GO:0071554	cell wall organization or biogenesis	0.493671	0.0731983	0.76332
	biological_process	GO:0045491	xylan metabolic process	1	0.0816807	0.76332
	biological_process	GO:0006542	glutamine biosynthetic process	0.8	0.115681	0.891918
	biological_process	GO:0009086	methionine biosynthetic process	0.714286	0.132793	0.891918
	biological_process	GO:0010383	cell wall polysaccharide metabolic process	0.534884	0.11818	0.891918
	biological_process	GO:0010404	cell wall hydroxyproline-rich glycoprotein metabolic process	0.75	0.220456	0.891918
	biological_process	GO:0010411	xyloglucan metabolic process	0.515152	0.220684	0.891918
	biological_process	GO:0045489	pectin biosynthetic process	0.583333	0.224644	0.891918
	biological_process	GO:0044273	sulfur compound catabolic process	0.666667	0.229318	0.891918
	biological_process	GO:0044272	sulfur compound biosynthetic process	0.489796	0.257814	0.975458
	biological_process	GO:0000103	sulfate assimilation	0.555556	0.341157	1
	biological_process	GO:0005985	sucrose metabolic process	0.25	0.947215	1
	biological_process	GO:0005986	sucrose biosynthetic process	0.2	0.941992	1
	biological_process	GO:0006002	fructose 6-phosphate metabolic process	0.555556	0.341157	1
	biological_process	GO:0006537	glutamate biosynthetic process	0.5	0.67968	1
	biological_process	GO:0006541	glutamine metabolic process	0.4	0.69911	1
	biological_process	GO:0006749	glutathione metabolic process	0.333333	0.815999	1
	biological_process	GO:0006790	sulfur compound metabolic process	0.444444	0.460562	1
	biological_process	GO:0009093	cysteine catabolic process	0.5	0.67968	1
	biological_process	GO:0019344	cysteine biosynthetic process	0.2	0.970863	1
	biological_process	GO:0019430	removal of superoxide radicals	0.2	0.941992	1
	biological_process	GO:0030243	cellulose metabolic process	0.4375	0.551952	1
	biological_process	GO:0030244	cellulose biosynthetic process	0.444444	0.554632	1
	biological_process	GO:0030245	cellulose catabolic process	0.428571	0.617142	1
	biological_process	GO:0045488	pectin metabolic process	0.464286	0.371017	1
	biological_process	GO:0045490	pectin catabolic process	0.428571	0.587258	1
	biological_process	GO:0070813	hydrogen sulfide metabolic process	0.333333	0.818749	1
	biological_process	GO:0070814	hydrogen sulfide biosynthetic process	0.333333	0.818749	1
	biological_process	GO:0071450	cellular response to oxygen radical	0.2	0.941992	1
	biological_process	GO:0071451	cellular response to superoxide	0.2	0.941992	1
	biological_process	GO:0098754	detoxification	0.285714	0.881661	1
	biological_process	GO:0006814	sodium ion transport	1	0.0354223	0.547585
	biological_process	GO:0006813	potassium ion transport	0.333333	0.818749	1
	biological_process	GO:0055114	oxidation-reduction process	0.387387	0.864131	1
	biological_process	GO:0048527	lateral root development	0.7	0.084367	0.771051
	biological_process	GO:0010102	lateral root morphogenesis	0.75	0.220456	0.891918
	biological_process	GO:0010311	lateral root formation	0.75	0.220456	0.891918
	biological_process	GO:0006979	response to oxidative stress	0.491379	0.121965	0.891918
	biological_process	GO:0009651	response to salt stress	0.5	0.198465	0.891918
	biological_process	GO:0000302	response to reactive oxygen species	0.375	0.784102	1
	biological_process	GO:0000303	response to superoxide	0.2	0.941992	1
	cellular_component	GO:0010330	cellulose synthase complex	0.5	0.679915	1
	molecular_function	GO:0045174	glutathione dehydrogenase (ascorbate) activity	1	0.0784349	0.76332
	molecular_function	GO:0004362	glutathione-disulfide reductase activity	0.25	0.893111	1
	molecular_function	GO:0004601	peroxidase activity	0.460526	0.322391	1
	molecular_function	GO:0004602	glutathione peroxidase activity	0.4	0.709966	1
	molecular_function	GO:0004784	superoxide dismutase activity	0.4	0.709966	1
	molecular_function	GO:0004791	thioredoxin-disulfide reductase activity	0.2	0.938897	1
	molecular_function	GO:0030246	carbohydrate binding	0.4	0.744978	1
	molecular_function	GO:0030955	potassium ion binding	0.333333	0.813034	1
	molecular_function	GO:0015036	disulfide oxidoreductase activity	0.491228	0.202266	0.891918
	molecular_function	GO:0016730	oxidoreductase activity, acting on iron-sulfur proteins as donors	0.75	0.21305	0.891918
	molecular_function	GO:0004363	glutathione synthase activity	0.333333	0.813034	1
	molecular_function	GO:0008234	cysteine-type peptidase activity	0.151515	0.999853	1
	molecular_function	GO:0016040	glutamate synthase (NADH) activity	0.5	0.672998	1
	molecular_function	GO:0004869	cysteine-type endopeptidase inhibitor activity	0.416667	0.639489	1
	molecular_function	GO:0048527	lateral root development	0.7	0.084367	0.771051
	molecular_function	GO:0010101	post-embryonic root morphogenesis	0.75	0.220456	0.891918
	molecular_function	GO:0010102	lateral root morphogenesis	0.75	0.220456	0.891918
	molecular_function	GO:0010311	lateral root formation	0.75	0.220456	0.891918
	molecular_function	GO:1901682	sulfur compound transmembrane transporter activity	0.833333	0.055445	0.713253
	molecular_function	GO:0015079	potassium ion transmembrane transporter activity	0.272727	0.957728	1
	molecular_function	GO:0015081	sodium ion transmembrane transporter activity	0.444444	0.586902	1
