# Supplementary material for: H2S Enhanced the Tolerance of Malus hupehensis to Alkaline Salt Stress through the Expression of Genes Related to Sulfur-Containing Compounds and the Cell Wall in Roots
Source: Int J Mol Sci. 2022 Nov 27;23(23):14848. doi: 10.3390/ijms232314848 (PMC9736910; doi:10.3390/ijms232314848)
Supplement: Supplementary file 1 [file ijms-23-14848-s001.zip › Supplementary Table S5.xls]

## Sheet: Sheet1
Table S5 The significant enrichment GO term of DEGs
AS-H2S+AS	Catergory	GO Term		Rich Ratio	P value	Q value
	biological_process	GO:1901002	positive regulation of response to salt stress	0.2	0.366608	0.875022
	biological_process	GO:0045454	cell redox homeostasis	0.0617284	0.847357	1
	biological_process	GO:0009664	plant-type cell wall organization	0.147059	0.17042	0.72065
	biological_process	GO:0052546	cell wall pectin metabolic process	0.2	0.214943	0.791259
	biological_process	GO:0009834	plant-type secondary cell wall biogenesis	0.111111	0.560592	0.984658
	biological_process	GO:0009832	plant-type cell wall biogenesis	0.0454545	0.866377	1
	biological_process	GO:0044036	cell wall macromolecule metabolic process	0.241379	0.000339863	0.0153984
	biological_process	GO:0042743	hydrogen peroxide metabolic process	0.230769	0.000356159	0.0155743
	biological_process	GO:0072593	reactive oxygen species metabolic process	0.222222	0.000361372	0.0155743
	biological_process	GO:0010411	xyloglucan metabolic process	0.333333	6.50491e-05	0.00547341
	biological_process	GO:0044264	cellular polysaccharide metabolic process	0.196078	0.000413487	0.0166416
	biological_process	GO:0010383	cell wall polysaccharide metabolic process	0.255814	0.000866169	0.0278276
	biological_process	GO:0044262	cellular carbohydrate metabolic process	0.17037	0.00125442	0.0341011
	biological_process	GO:0042744	hydrogen peroxide catabolic process	0.213115	0.00190686	0.0474567
	biological_process	GO:0071554	cell wall organization or biogenesis	0.158228	0.00229913	0.0534549
	biological_process	GO:0030243	cellulose metabolic process	0.21875	0.0181208	0.222357
	biological_process	GO:0016998	cell wall macromolecule catabolic process	0.181818	0.248444	0.804029
	biological_process	GO:0006790	sulfur compound metabolic process	0.111111	0.257353	0.828311
	biological_process	GO:0010384	cell wall proteoglycan metabolic process	0.25	0.306009	0.865458
	biological_process	GO:0010404	cell wall hydroxyproline-rich glycoprotein metabolic process	0.25	0.306009	0.865458
	biological_process	GO:0071669	plant-type cell wall organization or biogenesis	0.116279	0.320151	0.871659
	biological_process	GO:0048767	root hair elongation	0.2	0.366608	0.875022
	biological_process	GO:0044273	sulfur compound catabolic process	0.166667	0.421926	0.896087
	biological_process	GO:0005991	trehalose metabolic process	0.111111	0.560592	0.984658
	biological_process	GO:0005992	trehalose biosynthetic process	0.111111	0.560592	0.984658
	biological_process	GO:0033692	cellular polysaccharide biosynthetic process	0.0925926	0.514178	0.984658
	biological_process	GO:0045488	pectin metabolic process	0.0892857	0.5474	0.984658
	biological_process	GO:0045490	pectin catabolic process	0.0952381	0.505328	0.984658
	biological_process	GO:0048765	root hair cell differentiation	0.125	0.518517	0.984658
	biological_process	GO:0080147	root hair cell development	0.125	0.518517	0.984658
	biological_process	GO:0005985	sucrose metabolic process	0.0833333	0.666049	1
	biological_process	GO:0006534	cysteine metabolic process	0.0714286	0.72191	1
	biological_process	GO:0006541	glutamine metabolic process	0.1	0.598997	1
	biological_process	GO:0010053	root epidermal cell differentiation	0.1	0.598997	1
	biological_process	GO:0034637	cellular carbohydrate biosynthetic process	0.08	0.649081	1
	biological_process	GO:0006813	potassium ion transport	0.333333	0.239626	0.804029
	biological_process	GO:0044042	glucan metabolic process	0.217391	9.47813e-05	0.00669914
	biological_process	GO:0009251	glucan catabolic process	0.333333	0.00710579	0.116259
	biological_process	GO:0006007	glucose catabolic process	0.5	0.0108034	0.152973
	biological_process	GO:0016052	carbohydrate catabolic process	0.147368	0.0348424	0.343947
	biological_process	GO:0000271	polysaccharide biosynthetic process	0.0847458	0.595091	1
	biological_process	GO:0055114	oxidation-reduction process	0.0810811	0.642008	1
	biological_process	GO:1901136	carbohydrate derivative catabolic process	0.0666667	0.746239	1
	biological_process	GO:0010015	root morphogenesis	0.0454545	0.866377	1
	biological_process	GO:0022622	root system development	0.0512821	0.866585	1
	biological_process	GO:0006979	response to oxidative stress	0.155172	0.0110186	0.154522
	biological_process	GO:0009743	response to carbohydrate	0.230769	0.0978061	0.619439
	biological_process	GO:0009651	response to salt stress	0.0185185	0.99296	1
	cellular_component	GO:0005618	cell wall	0.157025	0.0081382	0.123197
	cellular_component	GO:1990204	oxidoreductase complex	0.0555556	0.834736	1
	cellular_component	GO:0044430	cytoskeletal part	0.0379747	0.973592	1
	molecular_function	GO:0004601	peroxidase activity	0.197368	0.00301143	0.0641108
	molecular_function	GO:0016209	antioxidant activity	0.157895	0.0234673	0.265091
	molecular_function	GO:0030955	potassium ion binding	0.333333	0.248396	0.804029
	molecular_function	GO:0097367	carbohydrate derivative binding	0.082495	0.902233	1
	molecular_function	GO:0016762	xyloglucan:xyloglucosyl transferase activity	0.36	0.000214156	0.012014
	molecular_function	GO:0016491	oxidoreductase activity	0.106076	0.0453604	0.374541
	molecular_function	GO:0042132	fructose 1,6-bisphosphate 1-phosphatase activity	0.25	0.316654	0.865458
	molecular_function	GO:0016157	sucrose synthase activity	0.2	0.37872	0.875022
	molecular_function	GO:0016759	cellulose synthase activity	0.153846	0.333163	0.875022
	molecular_function	GO:0016638	oxidoreductase activity, acting on the CH-NH2 group of donors	0.04	0.907734	1
	molecular_function	GO:0004869	cysteine-type endopeptidase inhibitor activity	0.0833333	0.681099	1
	molecular_function	GO:0015079	potassium ion transmembrane transporter activity	0.136364	0.322281	0.872082
	molecular_function	GO:1901682	sulfur compound transmembrane transporter activity	0.166667	0.435157	0.906748
	molecular_function	GO:0015081	sodium ion transmembrane transporter activity	0.111111	0.57556	1
	molecular_function	GO:0015144	carbohydrate transmembrane transporter activity	0.0714286	0.736456	1
	molecular_function	GO:1901505	carbohydrate derivative transmembrane transporter activity	0.0769231	0.710094	1
