# Supplementary material for: H2S Enhanced the Tolerance of Malus hupehensis to Alkaline Salt Stress through the Expression of Genes Related to Sulfur-Containing Compounds and the Cell Wall in Roots
Source: Int J Mol Sci. 2022 Nov 27;23(23):14848. doi: 10.3390/ijms232314848 (PMC9736910; doi:10.3390/ijms232314848)
Supplement: Supplementary file 1 [file ijms-23-14848-s001.zip › Supplementary Table S6.xls]

## Sheet: Sheet1
Table S6 The significant enrichment KEGG pathway
Con-H2S+AS	Pathway ID	Pathway Name	DEG number	Rich Ratio	P value	Q value
	ko04016	MAPK signaling pathway - plant	509	0.392444	5.25688e-09	7.30707e-07
	ko03010	Ribosome	467	0.38627	2.18593e-07	1.51922e-05
	ko00196	Photosynthesis - antenna proteins	28	0.583333	0.000140325	0.00650174
	ko00100	Steroid biosynthesis	61	0.469231	0.000238957	0.00830377
	ko00941	Flavonoid biosynthesis	163	0.391827	0.000913514	0.0211631
	ko00051	Fructose and mannose metabolism	94	0.4	0.00511452	0.078991
	ko00531	Glycosaminoglycan degradation	47	0.443396	0.00477031	0.078991
	ko00603	Glycosphingolipid biosynthesis - globo and isoglobo series	19	0.542857	0.00498915	0.078991
	ko00750	Vitamin B6 metabolism	27	0.482143	0.00786017	0.109256
	ko00860	Porphyrin and chlorophyll metabolism	73	0.403315	0.00996035	0.115374
	ko04075	Plant hormone signal transduction	433	0.349758	0.00952458	0.115374
	ko03410	Base excision repair	63	0.409091	0.0112014	0.119769
	ko03030	DNA replication	128	0.377581	0.0122563	0.121687
	ko00650	Butanoate metabolism	33	0.44	0.0184221	0.170712
	ko00904	Diterpenoid biosynthesis	81	0.385714	0.0234371	0.202077
	ko00906	Carotenoid biosynthesis	65	0.393939	0.0247144	0.202077
	ko00565	Ether lipid metabolism	65	0.391566	0.0282238	0.217951
	ko02010	ABC transporters	133	0.366391	0.0299101	0.218816
	ko00942	Anthocyanin biosynthesis	10	0.555556	0.0321148	0.223198
	ko00590	Arachidonic acid metabolism	45	0.401786	0.0390831	0.258693
	ko00604	Glycosphingolipid biosynthesis - ganglio series	34	0.414634	0.0427394	0.270035
	ko00010	Glycolysis / Gluconeogenesis	162	0.354486	0.0562683	0.324083
	ko00440	Phosphonate and phosphinate metabolism	16	0.457143	0.0606199	0.324083
	ko00780	Biotin metabolism	24	0.428571	0.0552059	0.324083
	ko00902	Monoterpenoid biosynthesis	16	0.457143	0.0606199	0.324083
	ko00190	Oxidative phosphorylation	121	0.357988	0.0688403	0.3544
	ko00592	alpha-Linolenic acid metabolism	87	0.364017	0.0771038	0.369567
	ko00905	Brassinosteroid biosynthesis	37	0.393617	0.0759086	0.369567
	ko00908	Zeatin biosynthesis	24	0.413793	0.0812106	0.376276
	ko00514	Other types of O-glycan biosynthesis	33	0.392857	0.0918837	0.396236
	ko00660	C5-Branched dibasic acid metabolism	19	0.422222	0.0940705	0.396236
	ko03430	Mismatch repair	113	0.355346	0.0907475	0.396236
	ko04712	Circadian rhythm - plant	132	0.350133	0.105589	0.431671
	ko00640	Propanoate metabolism	42	0.375	0.120977	0.467104
	ko00030	Pentose phosphate pathway	71	0.358586	0.130741	0.491163
	ko00073	Cutin, suberine and wax biosynthesis	48	0.366412	0.141574	0.517862
	ko00601	Glycosphingolipid biosynthesis - lacto and neolacto series	4	0.571429	0.151903	0.541397
	ko00062	Fatty acid elongation	44	0.363636	0.168399	0.585188
	ko00232	Caffeine metabolism	8	0.444444	0.185057	0.58712
	ko00430	Taurine and hypotaurine metabolism	12	0.413793	0.183549	0.58712
	ko00515	Mannose type O-glycan biosynthesis	3	0.6	0.189028	0.58712
	ko00620	Pyruvate metabolism	124	0.341598	0.190075	0.58712
	ko00944	Flavone and flavonol biosynthesis	23	0.383333	0.174909	0.58712
	ko00450	Selenocompound metabolism	40	0.36036	0.200541	0.6011
	ko00945	Stilbenoid, diarylheptanoid and gingerol biosynthesis	82	0.345992	0.20325	0.6011
	ko00511	Other glycan degradation	94	0.343066	0.212181	0.61444
	ko04122	Sulfur relay system	12	0.4	0.22166	0.62879
	ko00290	Valine, leucine and isoleucine biosynthesis	31	0.360465	0.23634	0.657024
	ko00402	Benzoxazinoid biosynthesis	13	0.371429	0.308171	0.839916
	ko00785	Lipoic acid metabolism	5	0.416667	0.327833	0.876323
	ko00240	Pyrimidine metabolism	72	0.333333	0.348501	0.911566
	ko00564	Glycerophospholipid metabolism	115	0.329513	0.354133	0.911566
	ko00340	Histidine metabolism	20	0.344828	0.383049	0.966952
	ko00350	Tyrosine metabolism	62	0.329787	0.401298	0.966952
	ko00903	Limonene and pinene degradation	8	0.363636	0.402516	0.966952
	ko03450	Non-homologous end-joining	5	0.384615	0.403476	0.966952
	ko00020	Citrate cycle (TCA cycle)	58	0.27619	0.9222	1
	ko00040	Pentose and glucuronate interconversions	297	0.277052	0.998972	1
	ko00052	Galactose metabolism	141	0.245217	0.999965	1
	ko00053	Ascorbate and aldarate metabolism	136	0.255159	0.999524	1
	ko00061	Fatty acid biosynthesis	55	0.295699	0.775871	1
	ko00071	Fatty acid degradation	68	0.32381	0.465781	1
	ko00072	Synthesis and degradation of ketone bodies	5	0.333333	0.548848	1
	ko00130	Ubiquinone and other terpenoid-quinone biosynthesis	53	0.297753	0.753303	1
	ko00195	Photosynthesis	58	0.287129	0.853574	1
	ko00220	Arginine biosynthesis	39	0.293233	0.766175	1
	ko00230	Purine metabolism	124	0.251012	0.999651	1
	ko00250	Alanine, aspartate and glutamate metabolism	56	0.271845	0.938953	1
	ko00260	Glycine, serine and threonine metabolism	91	0.21513	0.999999	1
	ko00261	Monobactam biosynthesis	18	0.107143	1	1
	ko00270	Cysteine and methionine metabolism	153	0.259762	0.99936	1
	ko00280	Valine, leucine and isoleucine degradation	66	0.279661	0.91626	1
	ko00300	Lysine biosynthesis	21	0.12	1	1
	ko00310	Lysine degradation	38	0.277372	0.873529	1
	ko00330	Arginine and proline metabolism	75	0.279851	0.927454	1
	ko00360	Phenylalanine metabolism	74	0.23871	0.999285	1
	ko00380	Tryptophan metabolism	72	0.27907	0.927765	1
	ko00400	Phenylalanine, tyrosine and tryptophan biosynthesis	67	0.314554	0.58081	1
	ko00410	beta-Alanine metabolism	38	0.260274	0.948992	1
	ko00460	Cyanoamino acid metabolism	201	0.256705	0.999954	1
	ko00480	Glutathione metabolism	143	0.320628	0.487633	1
	ko00500	Starch and sucrose metabolism	336	0.270096	0.999949	1
	ko00510	N-Glycan biosynthesis	57	0.306452	0.669578	1
	ko00520	Amino sugar and nucleotide sugar metabolism	256	0.309179	0.742318	1
	ko00561	Glycerolipid metabolism	117	0.271462	0.986571	1
	ko00562	Inositol phosphate metabolism	109	0.2725	0.981613	1
	ko00563	Glycosylphosphatidylinositol (GPI)-anchor biosynthesis	37	0.280303	0.853304	1
	ko00591	Linoleic acid metabolism	56	0.262911	0.968621	1
	ko00600	Sphingolipid metabolism	73	0.289683	0.858135	1
	ko00630	Glyoxylate and dicarboxylate metabolism	112	0.249443	0.999532	1
	ko00670	One carbon pool by folate	41	0.2	0.999952	1
	ko00710	Carbon fixation in photosynthetic organisms	90	0.289389	0.883175	1
	ko00730	Thiamine metabolism	22	0.305556	0.639598	1
	ko00740	Riboflavin metabolism	25	0.274725	0.846295	1
	ko00760	Nicotinate and nicotinamide metabolism	46	0.306667	0.65653	1
	ko00770	Pantothenate and CoA biosynthesis	44	0.303448	0.685462	1
	ko00790	Folate biosynthesis	47	0.197479	0.999991	1
	ko00900	Terpenoid backbone biosynthesis	52	0.298851	0.741231	1
	ko00901	Indole alkaloid biosynthesis	8	0.285714	0.713111	1
	ko00909	Sesquiterpenoid and triterpenoid biosynthesis	37	0.237179	0.990301	1
	ko00910	Nitrogen metabolism	75	0.227273	0.999917	1
	ko00920	Sulfur metabolism	43	0.26875	0.928589	1
	ko00940	Phenylpropanoid biosynthesis	443	0.304467	0.895507	1
	ko00943	Isoflavonoid biosynthesis	20	0.273973	0.829051	1
	ko00950	Isoquinoline alkaloid biosynthesis	40	0.327869	0.449961	1
	ko00960	Tropane, piperidine and pyridine alkaloid biosynthesis	36	0.324324	0.48734	1
	ko00965	Betalain biosynthesis	21	0.291667	0.730538	1
	ko00966	Glucosinolate biosynthesis	8	0.235294	0.893715	1
	ko00970	Aminoacyl-tRNA biosynthesis	73	0.231013	0.999794	1
	ko00999	Biosynthesis of secondary metabolites - unclassified	1	0.5	0.536193	1
	ko01040	Biosynthesis of unsaturated fatty acids	23	0.152318	0.999999	1
	ko01200	Carbon metabolism	296	0.318622	0.52171	1
	ko01210	2-Oxocarboxylic acid metabolism	74	0.281369	0.917728	1
	ko01212	Fatty acid metabolism	80	0.266667	0.979521	1
	ko01230	Biosynthesis of amino acids	324	0.296703	0.951213	1
	ko01502	Vancomycin resistance	2	0.2	0.878059	1
	ko03008	Ribosome biogenesis in eukaryotes	136	0.288136	0.934417	1
	ko03013	RNA transport	315	0.237199	1	1
	ko03015	mRNA surveillance pathway	172	0.233696	1	1
	ko03018	RNA degradation	171	0.272727	0.995235	1
	ko03020	RNA polymerase	204	0.29781	0.894375	1
	ko03022	Basal transcription factors	42	0.173554	1	1
	ko03040	Spliceosome	234	0.18735	1	1
	ko03050	Proteasome	56	0.264151	0.965346	1
	ko03060	Protein export	33	0.221477	0.996825	1
	ko03420	Nucleotide excision repair	97	0.281977	0.939598	1
	ko03440	Homologous recombination	116	0.308511	0.687602	1
	ko04070	Phosphatidylinositol signaling system	111	0.282443	0.948721	1
	ko04120	Ubiquitin mediated proteolysis	141	0.21203	1	1
	ko04130	SNARE interactions in vesicular transport	23	0.22549	0.98586	1
	ko04136	Autophagy - other	20	0.15625	0.999992	1
	ko04141	Protein processing in endoplasmic reticulum	315	0.243808	1	1
	ko04144	Endocytosis	280	0.221344	1	1
	ko04145	Phagosome	65	0.235507	0.99914	1
	ko04146	Peroxisome	96	0.243038	0.999658	1
	ko04626	Plant-pathogen interaction	580	0.304942	0.918903	1
	ko04933	AGE-RAGE signaling pathway in diabetic complications	47	0.309211	0.63181	1
