# Supplementary material for: H2S Enhanced the Tolerance of Malus hupehensis to Alkaline Salt Stress through the Expression of Genes Related to Sulfur-Containing Compounds and the Cell Wall in Roots
Source: Int J Mol Sci. 2022 Nov 27;23(23):14848. doi: 10.3390/ijms232314848 (PMC9736910; doi:10.3390/ijms232314848)
Supplement: Supplementary file 1 [file ijms-23-14848-s001.zip › Supplementary Table S7.xlsx]

## Sheet: Sheet1
Table S7 The significant enrichment KEGG pathway
Con-AS	Pathway ID	Pathway Name	DEG number	Rich Ratio	P value	Q value
	ko03010	Ribosome	533	0.44086	1.16714e-09	1.62233e-07
	ko04016	MAPK signaling pathway - plant	525	0.40478	0.000263353	0.0183031
	ko00531	Glycosaminoglycan degradation	54	0.509434	0.00106605	0.0493936
	ko00010	Glycolysis / Gluconeogenesis	194	0.424508	0.00210751	0.0637336
	ko00750	Vitamin B6 metabolism	31	0.553571	0.00229257	0.0637336
	ko04075	Plant hormone signal transduction	490	0.3958	0.00333168	0.0771839
	ko02010	ABC transporters	155	0.426997	0.00423993	0.0841929
	ko00903	Limonene and pinene degradation	14	0.636364	0.00749555	0.115764
	ko00340	Histidine metabolism	30	0.517241	0.00981363	0.136409
	ko00941	Flavonoid biosynthesis	172	0.413462	0.0119489	0.150991
	ko03050	Proteasome	92	0.433962	0.0144204	0.167036
	ko00604	Glycosphingolipid biosynthesis - ganglio series	39	0.47561	0.019793	0.198737
	ko00902	Monoterpenoid biosynthesis	19	0.542857	0.0200166	0.198737
	ko00400	Phenylalanine, tyrosine and tryptophan biosynthesis	91	0.42723	0.0232961	0.215878
	ko00196	Photosynthesis - antenna proteins	24	0.5	0.0315441	0.24359
	ko00514	Other types of O-glycan biosynthesis	39	0.464286	0.0303705	0.24359
	ko00620	Pyruvate metabolism	148	0.407713	0.030397	0.24359
	ko00051	Fructose and mannose metabolism	98	0.417021	0.037839	0.276822
	ko00440	Phosphonate and phosphinate metabolism	18	0.514286	0.0432677	0.286391
	ko00603	Glycosphingolipid biosynthesis - globo and isoglobo series	18	0.514286	0.0432677	0.286391
	ko00071	Fatty acid degradation	87	0.414286	0.0559306	0.323275
	ko00592	alpha-Linolenic acid metabolism	98	0.410042	0.058143	0.323275
	ko00904	Diterpenoid biosynthesis	87	0.414286	0.0559306	0.323275
	ko03450	Non-homologous end-joining	8	0.615385	0.053639	0.323275
	ko00450	Selenocompound metabolism	48	0.432432	0.0664545	0.355276
	ko00590	Arachidonic acid metabolism	48	0.428571	0.0768141	0.395451
	ko00511	Other glycan degradation	109	0.39781	0.101479	0.503772
	ko00100	Steroid biosynthesis	54	0.415385	0.106921	0.512484
	ko00906	Carotenoid biosynthesis	67	0.406061	0.120009	0.556041
	ko00999	Biosynthesis of secondary metabolites - unclassified	2	1	0.129022	0.578517
	ko03410	Base excision repair	62	0.402597	0.148875	0.646678
	ko00942	Anthocyanin biosynthesis	9	0.5	0.158546	0.667815
	ko00565	Ether lipid metabolism	66	0.39759	0.170046	0.684128
	ko00780	Biotin metabolism	24	0.428571	0.172262	0.684128
	ko00130	Ubiquinone and other terpenoid-quinone biosynthesis	70	0.393258	0.191113	0.737907
	ko00640	Propanoate metabolism	45	0.401786	0.198972	0.747488
	ko00073	Cutin, suberine and wax biosynthesis	52	0.396947	0.207737	0.759879
	ko00760	Nicotinate and nicotinamide metabolism	59	0.393333	0.214339	0.763926
	ko00240	Pyrimidine metabolism	83	0.384259	0.241038	0.826125
	ko00402	Benzoxazinoid biosynthesis	15	0.428571	0.245774	0.826125
	ko00515	Mannose type O-glycan biosynthesis	3	0.6	0.249621	0.826125
	ko00030	Pentose phosphate pathway	76	0.383838	0.256266	0.828396
	ko00062	Fatty acid elongation	47	0.38843	0.280157	0.865375
	ko00905	Brassinosteroid biosynthesis	37	0.393617	0.27583	0.865375
	ko00232	Caffeine metabolism	8	0.444444	0.300155	0.906992
	ko00020	Citrate cycle (TCA cycle)	74	0.352381	0.607648	1
	ko00040	Pentose and glucuronate interconversions	318	0.296642	0.999996	1
	ko00052	Galactose metabolism	163	0.283478	0.99996	1
	ko00053	Ascorbate and aldarate metabolism	153	0.287054	0.99985	1
	ko00061	Fatty acid biosynthesis	65	0.349462	0.636297	1
	ko00072	Synthesis and degradation of ketone bodies	4	0.266667	0.845534	1
	ko00190	Oxidative phosphorylation	122	0.360947	0.493955	1
	ko00195	Photosynthesis	51	0.252475	0.999571	1
	ko00220	Arginine biosynthesis	37	0.278195	0.981073	1
	ko00230	Purine metabolism	155	0.313765	0.985863	1
	ko00250	Alanine, aspartate and glutamate metabolism	69	0.334951	0.787975	1
	ko00260	Glycine, serine and threonine metabolism	98	0.231678	1	1
	ko00261	Monobactam biosynthesis	22	0.130952	1	1
	ko00270	Cysteine and methionine metabolism	176	0.298812	0.999259	1
	ko00280	Valine, leucine and isoleucine degradation	75	0.317797	0.920414	1
	ko00290	Valine, leucine and isoleucine biosynthesis	31	0.360465	0.530974	1
	ko00300	Lysine biosynthesis	23	0.131429	1	1
	ko00310	Lysine degradation	50	0.364964	0.476181	1
	ko00330	Arginine and proline metabolism	98	0.365672	0.435087	1
	ko00350	Tyrosine metabolism	69	0.367021	0.438536	1
	ko00360	Phenylalanine metabolism	86	0.277419	0.999149	1
	ko00380	Tryptophan metabolism	77	0.29845	0.98362	1
	ko00410	beta-Alanine metabolism	48	0.328767	0.803286	1
	ko00430	Taurine and hypotaurine metabolism	11	0.37931	0.479896	1
	ko00460	Cyanoamino acid metabolism	223	0.284802	0.999997	1
	ko00480	Glutathione metabolism	140	0.313901	0.981249	1
	ko00500	Starch and sucrose metabolism	376	0.302251	0.999994	1
	ko00510	N-Glycan biosynthesis	57	0.306452	0.944621	1
	ko00520	Amino sugar and nucleotide sugar metabolism	275	0.332126	0.955226	1
	ko00561	Glycerolipid metabolism	142	0.329466	0.912141	1
	ko00562	Inositol phosphate metabolism	131	0.3275	0.917869	1
	ko00563	Glycosylphosphatidylinositol (GPI)-anchor biosynthesis	43	0.325758	0.813964	1
	ko00564	Glycerophospholipid metabolism	119	0.340974	0.779231	1
	ko00591	Linoleic acid metabolism	50	0.234742	0.999968	1
	ko00600	Sphingolipid metabolism	86	0.34127	0.745167	1
	ko00601	Glycosphingolipid biosynthesis - lacto and neolacto series	3	0.428571	0.48882	1
	ko00630	Glyoxylate and dicarboxylate metabolism	116	0.258352	0.999998	1
	ko00650	Butanoate metabolism	29	0.386667	0.350035	1
	ko00660	C5-Branched dibasic acid metabolism	15	0.333333	0.6936	1
	ko00670	One carbon pool by folate	46	0.22439	0.99999	1
	ko00710	Carbon fixation in photosynthetic organisms	83	0.266881	0.999809	1
	ko00730	Thiamine metabolism	23	0.319444	0.794882	1
	ko00740	Riboflavin metabolism	33	0.362637	0.512328	1
	ko00770	Pantothenate and CoA biosynthesis	46	0.317241	0.874177	1
	ko00785	Lipoic acid metabolism	4	0.333333	0.677876	1
	ko00790	Folate biosynthesis	50	0.210084	1	1
	ko00860	Porphyrin and chlorophyll metabolism	65	0.359116	0.529181	1
	ko00900	Terpenoid backbone biosynthesis	53	0.304598	0.945131	1
	ko00901	Indole alkaloid biosynthesis	8	0.285714	0.843446	1
	ko00908	Zeatin biosynthesis	22	0.37931	0.422833	1
	ko00909	Sesquiterpenoid and triterpenoid biosynthesis	34	0.217949	0.999955	1
	ko00910	Nitrogen metabolism	79	0.239394	0.999999	1
	ko00920	Sulfur metabolism	57	0.35625	0.560966	1
	ko00940	Phenylpropanoid biosynthesis	508	0.349141	0.803655	1
	ko00943	Isoflavonoid biosynthesis	22	0.30137	0.876653	1
	ko00944	Flavone and flavonol biosynthesis	21	0.35	0.607006	1
	ko00945	Stilbenoid, diarylheptanoid and gingerol biosynthesis	88	0.371308	0.371574	1
	ko00950	Isoquinoline alkaloid biosynthesis	43	0.352459	0.595605	1
	ko00960	Tropane, piperidine and pyridine alkaloid biosynthesis	37	0.333333	0.746451	1
	ko00965	Betalain biosynthesis	25	0.347222	0.6273	1
	ko00966	Glucosinolate biosynthesis	9	0.264706	0.910717	1
	ko00970	Aminoacyl-tRNA biosynthesis	104	0.329114	0.881841	1
	ko01040	Biosynthesis of unsaturated fatty acids	31	0.205298	0.999988	1
	ko01200	Carbon metabolism	332	0.357374	0.560027	1
	ko01210	2-Oxocarboxylic acid metabolism	74	0.281369	0.997078	1
	ko01212	Fatty acid metabolism	93	0.31	0.968838	1
	ko01230	Biosynthesis of amino acids	388	0.355311	0.619793	1
	ko01502	Vancomycin resistance	4	0.4	0.511113	1
	ko03008	Ribosome biogenesis in eukaryotes	169	0.358051	0.538699	1
	ko03013	RNA transport	392	0.295181	1	1
	ko03015	mRNA surveillance pathway	203	0.275815	1	1
	ko03018	RNA degradation	223	0.355662	0.589543	1
	ko03020	RNA polymerase	240	0.350365	0.701137	1
	ko03022	Basal transcription factors	51	0.210744	1	1
	ko03030	DNA replication	122	0.359882	0.510303	1
	ko03040	Spliceosome	292	0.233787	1	1
	ko03060	Protein export	44	0.295302	0.958643	1
	ko03420	Nucleotide excision repair	98	0.284884	0.998647	1
	ko03430	Mismatch repair	110	0.345912	0.709784	1
	ko03440	Homologous recombination	108	0.287234	0.998792	1
	ko04070	Phosphatidylinositol signaling system	131	0.333333	0.871389	1
	ko04120	Ubiquitin mediated proteolysis	166	0.249624	1	1
	ko04122	Sulfur relay system	12	0.4	0.385325	1
	ko04130	SNARE interactions in vesicular transport	27	0.264706	0.983773	1
	ko04136	Autophagy - other	26	0.203125	0.999961	1
	ko04141	Protein processing in endoplasmic reticulum	366	0.283282	1	1
	ko04144	Endocytosis	298	0.235573	1	1
	ko04145	Phagosome	78	0.282609	0.997254	1
	ko04146	Peroxisome	120	0.303797	0.991658	1
	ko04626	Plant-pathogen interaction	606	0.318612	0.999954	1
	ko04712	Circadian rhythm - plant	138	0.366048	0.409227	1
	ko04933	AGE-RAGE signaling pathway in diabetic complications	56	0.368421	0.436327	1
