# Supplementary material for: H2S Enhanced the Tolerance of Malus hupehensis to Alkaline Salt Stress through the Expression of Genes Related to Sulfur-Containing Compounds and the Cell Wall in Roots
Source: Int J Mol Sci. 2022 Nov 27;23(23):14848. doi: 10.3390/ijms232314848 (PMC9736910; doi:10.3390/ijms232314848)
Supplement: Supplementary file 1 [file ijms-23-14848-s001.zip › Supplementary Table S8.xlsx]

## Sheet: Sheet1
Table S8 The significant enrichment KEGG pathway
AS-H2S+AS	Pathway ID	Pathway Name	DEG number	Rich Ratio	P value	Q value
	ko04075	Plant hormone signal transduction	186	0.150242	6.423e-14	8.60683e-12
	ko00196	Photosynthesis - antenna proteins	17	0.354167	2.79714e-07	1.87409e-05
	ko04141	Protein processing in endoplasmic reticulum	161	0.124613	1.93201e-06	8.62966e-05
	ko04712	Circadian rhythm - plant	57	0.151194	3.0247e-05	0.00101327
	ko04016	MAPK signaling pathway - plant	151	0.116423	0.000133749	0.00358446
	ko04626	Plant-pathogen interaction	210	0.11041	0.000163763	0.00365737
	ko00904	Diterpenoid biosynthesis	31	0.147619	0.00263798	0.0504986
	ko00600	Sphingolipid metabolism	35	0.138889	0.00407898	0.0683229
	ko00999	Biosynthesis of secondary metabolites - unclassified	2	1	0.00760081	0.113168
	ko00906	Carotenoid biosynthesis	23	0.139394	0.0167376	0.224284
	ko00944	Flavone and flavonol biosynthesis	10	0.166667	0.0336353	0.409739
	ko00531	Glycosaminoglycan degradation	15	0.141509	0.0417246	0.465925
	ko00604	Glycosphingolipid biosynthesis - ganglio series	12	0.146341	0.0516444	0.497625
	ko00750	Vitamin B6 metabolism	9	0.160714	0.0519907	0.497625
	ko00592	alpha-Linolenic acid metabolism	28	0.117155	0.0668802	0.497886
	ko00905	Brassinosteroid biosynthesis	13	0.138298	0.0642615	0.497886
	ko00941	Flavonoid biosynthesis	46	0.110577	0.0565034	0.497886
	ko00942	Anthocyanin biosynthesis	4	0.222222	0.06569	0.497886
	ko02010	ABC transporters	40	0.110193	0.0740744	0.52242
	ko00902	Monoterpenoid biosynthesis	6	0.171429	0.0797359	0.534231
	ko00511	Other glycan degradation	30	0.109489	0.115638	0.704342
	ko00010	Glycolysis / Gluconeogenesis	47	0.102845	0.133652	0.778666
	ko00073	Cutin, suberine and wax biosynthesis	15	0.114504	0.168211	0.877428
	ko00100	Steroid biosynthesis	15	0.115385	0.161113	0.877428
	ko00480	Glutathione metabolism	45	0.100897	0.170247	0.877428
	ko00943	Isoflavonoid biosynthesis	9	0.123288	0.183611	0.887813
	ko00945	Stilbenoid, diarylheptanoid and gingerol biosynthesis	25	0.105485	0.185513	0.887813
	ko00290	Valine, leucine and isoleucine biosynthesis	10	0.116279	0.215111	0.977578
	ko03013	RNA transport	124	0.0933735	0.218861	0.977578
	ko00195	Photosynthesis	21	0.10396	0.229912	0.993814
	ko00020	Citrate cycle (TCA cycle)	10	0.047619	0.990042	1
	ko00030	Pentose phosphate pathway	19	0.0959596	0.365845	1
	ko00040	Pentose and glucuronate interconversions	85	0.079291	0.840354	1
	ko00051	Fructose and mannose metabolism	18	0.0765957	0.751465	1
	ko00052	Galactose metabolism	38	0.066087	0.974446	1
	ko00053	Ascorbate and aldarate metabolism	29	0.054409	0.998479	1
	ko00061	Fatty acid biosynthesis	15	0.0806452	0.662666	1
	ko00062	Fatty acid elongation	9	0.0743802	0.738044	1
	ko00071	Fatty acid degradation	20	0.0952381	0.373725	1
	ko00072	Synthesis and degradation of ketone bodies	2	0.133333	0.38093	1
	ko00130	Ubiquinone and other terpenoid-quinone biosynthesis	12	0.0674157	0.860142	1
	ko00190	Oxidative phosphorylation	18	0.0532544	0.993232	1
	ko00220	Arginine biosynthesis	10	0.075188	0.732866	1
	ko00230	Purine metabolism	25	0.0506073	0.999334	1
	ko00240	Pyrimidine metabolism	16	0.0740741	0.787324	1
	ko00250	Alanine, aspartate and glutamate metabolism	10	0.0485437	0.987791	1
	ko00260	Glycine, serine and threonine metabolism	17	0.0401891	0.999954	1
	ko00261	Monobactam biosynthesis	3	0.0178571	0.999969	1
	ko00270	Cysteine and methionine metabolism	39	0.0662139	0.975076	1
	ko00280	Valine, leucine and isoleucine degradation	22	0.0932203	0.403936	1
	ko00300	Lysine biosynthesis	3	0.0171429	0.999983	1
	ko00310	Lysine degradation	5	0.0364964	0.994017	1
	ko00330	Arginine and proline metabolism	18	0.0671642	0.903391	1
	ko00340	Histidine metabolism	1	0.0172414	0.995003	1
	ko00350	Tyrosine metabolism	4	0.0212766	0.999962	1
	ko00360	Phenylalanine metabolism	8	0.0258065	0.999998	1
	ko00380	Tryptophan metabolism	15	0.0581395	0.968153	1
	ko00400	Phenylalanine, tyrosine and tryptophan biosynthesis	11	0.0516432	0.981818	1
	ko00402	Benzoxazinoid biosynthesis	2	0.0571429	0.821996	1
	ko00410	beta-Alanine metabolism	5	0.0342466	0.996683	1
	ko00430	Taurine and hypotaurine metabolism	3	0.103448	0.469776	1
	ko00440	Phosphonate and phosphinate metabolism	4	0.114286	0.364821	1
	ko00450	Selenocompound metabolism	12	0.108108	0.260214	1
	ko00460	Cyanoamino acid metabolism	54	0.0689655	0.974636	1
	ko00500	Starch and sucrose metabolism	87	0.0699357	0.99009	1
	ko00510	N-Glycan biosynthesis	7	0.0376344	0.997542	1
	ko00514	Other types of O-glycan biosynthesis	9	0.107143	0.309595	1
	ko00520	Amino sugar and nucleotide sugar metabolism	48	0.057971	0.999451	1
	ko00561	Glycerolipid metabolism	39	0.0904872	0.428555	1
	ko00562	Inositol phosphate metabolism	22	0.055	0.994311	1
	ko00563	Glycosylphosphatidylinositol (GPI)-anchor biosynthesis	12	0.0909091	0.484352	1
	ko00564	Glycerophospholipid metabolism	28	0.0802292	0.706466	1
	ko00565	Ether lipid metabolism	16	0.0963855	0.375568	1
	ko00590	Arachidonic acid metabolism	12	0.107143	0.270204	1
	ko00591	Linoleic acid metabolism	7	0.0328638	0.999555	1
	ko00603	Glycosphingolipid biosynthesis - globo and isoglobo series	1	0.0285714	0.959071	1
	ko00620	Pyruvate metabolism	23	0.0633609	0.962004	1
	ko00630	Glyoxylate and dicarboxylate metabolism	20	0.0445434	0.999851	1
	ko00640	Propanoate metabolism	6	0.0535714	0.932922	1
	ko00650	Butanoate metabolism	7	0.0933333	0.483769	1
	ko00660	C5-Branched dibasic acid metabolism	4	0.0888889	0.560156	1
	ko00670	One carbon pool by folate	12	0.0585366	0.950473	1
	ko00710	Carbon fixation in photosynthetic organisms	16	0.0514469	0.993924	1
	ko00730	Thiamine metabolism	6	0.0833333	0.607216	1
	ko00740	Riboflavin metabolism	10	0.10989	0.268909	1
	ko00760	Nicotinate and nicotinamide metabolism	15	0.1	0.328265	1
	ko00770	Pantothenate and CoA biosynthesis	13	0.0896552	0.50083	1
	ko00780	Biotin metabolism	5	0.0892857	0.546244	1
	ko00790	Folate biosynthesis	6	0.0252101	0.999979	1
	ko00860	Porphyrin and chlorophyll metabolism	14	0.0773481	0.719267	1
	ko00900	Terpenoid backbone biosynthesis	18	0.103448	0.257914	1
	ko00903	Limonene and pinene degradation	1	0.0454545	0.865779	1
	ko00908	Zeatin biosynthesis	6	0.103448	0.394516	1
	ko00909	Sesquiterpenoid and triterpenoid biosynthesis	11	0.0705128	0.809531	1
	ko00910	Nitrogen metabolism	17	0.0515152	0.994968	1
	ko00920	Sulfur metabolism	11	0.06875	0.834069	1
	ko00940	Phenylpropanoid biosynthesis	131	0.0900344	0.360285	1
	ko00950	Isoquinoline alkaloid biosynthesis	1	0.00819672	0.999986	1
	ko00960	Tropane, piperidine and pyridine alkaloid biosynthesis	5	0.045045	0.969936	1
	ko00965	Betalain biosynthesis	2	0.0277778	0.989034	1
	ko00966	Glucosinolate biosynthesis	1	0.0294118	0.955155	1
	ko00970	Aminoacyl-tRNA biosynthesis	15	0.0474684	0.997654	1
	ko01040	Biosynthesis of unsaturated fatty acids	9	0.0596026	0.918166	1
	ko01200	Carbon metabolism	56	0.0602799	0.999246	1
	ko01210	2-Oxocarboxylic acid metabolism	23	0.0874525	0.526267	1
	ko01212	Fatty acid metabolism	21	0.07	0.880682	1
	ko01230	Biosynthesis of amino acids	68	0.0622711	0.99926	1
	ko01502	Vancomycin resistance	1	0.1	0.598521	1
	ko03008	Ribosome biogenesis in eukaryotes	35	0.0741525	0.865076	1
	ko03010	Ribosome	48	0.0397022	1	1
	ko03015	mRNA surveillance pathway	56	0.076087	0.876829	1
	ko03018	RNA degradation	52	0.0829346	0.670338	1
	ko03020	RNA polymerase	59	0.0861314	0.560497	1
	ko03022	Basal transcription factors	5	0.0206612	0.999997	1
	ko03030	DNA replication	27	0.079646	0.717941	1
	ko03040	Spliceosome	63	0.0504404	1	1
	ko03050	Proteasome	6	0.0283019	0.999866	1
	ko03060	Protein export	7	0.0469799	0.978843	1
	ko03410	Base excision repair	10	0.0649351	0.872992	1
	ko03420	Nucleotide excision repair	26	0.0755814	0.805096	1
	ko03430	Mismatch repair	30	0.0943396	0.352913	1
	ko03440	Homologous recombination	31	0.0824468	0.655867	1
	ko03450	Non-homologous end-joining	1	0.0769231	0.6947	1
	ko04070	Phosphatidylinositol signaling system	24	0.0610687	0.978402	1
	ko04120	Ubiquitin mediated proteolysis	32	0.0481203	0.999967	1
	ko04122	Sulfur relay system	1	0.0333333	0.935368	1
	ko04130	SNARE interactions in vesicular transport	3	0.0294118	0.994823	1
	ko04136	Autophagy - other	6	0.046875	0.971695	1
	ko04144	Endocytosis	85	0.0671937	0.996843	1
	ko04145	Phagosome	9	0.0326087	0.99992	1
	ko04146	Peroxisome	22	0.0556962	0.99303	1
	ko04933	AGE-RAGE signaling pathway in diabetic complications	14	0.0921053	0.456235	1
