# Supplementary material for: H2S Enhanced the Tolerance of Malus hupehensis to Alkaline Salt Stress through the Expression of Genes Related to Sulfur-Containing Compounds and the Cell Wall in Roots
Source: Int J Mol Sci. 2022 Nov 27;23(23):14848. doi: 10.3390/ijms232314848 (PMC9736910; doi:10.3390/ijms232314848)
Supplement: Supplementary file 1 [file ijms-23-14848-s001.zip › Supplementary Table S9.xlsx]

## Sheet: Sheet1
Table S9 H2S mediated expression of ROS defense-related genes under alkaline salt stress in M.hupehensis root.
Gene ID	Description	Con/AS	Con/H2S+AS	AS/H2S+AS
		log2(FC)	log2(FC)	log2(FC)
Cellular response to reactive oxygen species
103450984	superoxide dismutase [Cu-Zn] 1-like		-1.04
103454388	thioredoxin reductase NTRB-like		1.81
103400792	1-aminocyclopropane-1-carboxylate oxidase 1		2.01
Response to superoxide
103454388	thioredoxin reductase NTRB-like		1.81
103449765	NADPH-dependent thioredoxin reductase 3	-1.02
Glutathione-disulfide reductase activity
BGI_novel_G002710		-1.34
Glutathione synthase activity
103413964	glutathione synthetase, chloroplastic-like	-1.7	-1.14
Glutathione dehydrogenase (ascorbate) activity
103433463	glutathione S-transferase DHAR2-like		-2.28
103417720	glutathione S-transferase DHAR1,mitochondrial-like, partial		-2.05
103435916	glutathione S-transferase DHAR1, mitochondrial-like		-2.11
Glutathione peroxidase activity
BGI_novel_G001226			2.4
103454744	probable phospholipid hydroperoxide glutathione peroxidase		2.83
103454745	probable phospholipid hydroperoxide glutathione peroxidase isoform X1		-1.05
Glutathione peroxidase activity
BGI_novel_G001226		3.07
103454745	probable phospholipid hydroperoxide glutathione peroxidase isoform X1	-1.1
Hydrogen peroxide biosynthetic process
103411621	respiratory burst oxidase homolog protein A-like			-1.72
103412309	respiratory burst oxidase homolog protein A-like			-1.38
Hydrogen peroxide catabolic process
103447309	peroxidase 4-like			2.2
103400805	peroxidase 72-like			2.07
103447311	peroxidase P7-like			1.19
103401051	peroxidase 64-like			1.38
103447308	peroxidase 4-like			1.16
103404368	peroxidase 63-like			-1.72
103450448	peroxidase 9			1.3
103408096	peroxidase 3-like			1.06
103422656	peroxidase P7-like			1.08
103403799	peroxidase 24-like			1.38
103401344	peroxidase 10			1.49
103451919	peroxidase 6-like			-1.12
103447307	peroxidase P7-like			1.13
Hydrogen peroxide metabolic process
103447309	peroxidase 4-like			2.2
103400805	peroxidase 72-like			2.07
103447311	peroxidase P7-like			1.19
103411621	respiratory burst oxidase homolog protein A-like			-1.72
103401051	peroxidase 64-like			1.38
103447308	peroxidase 4-like			1.16
103412309	respiratory burst oxidase homolog protein A-like			-1.38
103404368	peroxidase 63-like			-1.72
103450448	peroxidase 9			1.3
103408096	peroxidase 3-like			1.06
103422656	peroxidase P7-like			1.08
103403799	peroxidase 24-like			1.38
103401344	peroxidase 10			1.49
103451919	peroxidase 6-like			-1.12
103447307	peroxidase P7-like			1.13
Response to hydrogen peroxide
103439934	small heat shock protein, chloroplastic			-2.22
103406601	LOW QUALITY PROTEIN: small heat shock protein, chloroplastic-like			-2.91
103417463	galactinol synthase 1-like			-1.86
Intramolecular oxidoreductase activity
103412106	protein disulfide-isomerase-like			1.78
BGI_novel_G004312				-1.65
103440507	glucose-6-phosphate isomerase, cytosolic-like			-1.87
103433195	Probable3-beta-hydroxysteroid-Delta(8),Delta(7)-isomerase, partial			4.82
Superoxide dismutase activity
103420753	superoxide dismutase [Fe], chloroplastic-like isoform X1	-3.04
103450984	superoxide dismutase [Cu-Zn] 1-like	-1.38
Superoxide metabolic process
103449765	NADPH-dependent thioredoxin reductase 3	-1.02
Removal of superoxide radicals
103449765	NADPH-dependent thioredoxin reductase 3	-1.02
L-ascorbic acid binding
103455898	probable prolyl 4-hydroxylase 10	-1.21
103424024	probable prolyl 4-hydroxylase 4	-2.3
103436389	probable prolyl 4-hydroxylase 9	-1.22
103401040	probable prolyl 4-hydroxylase 10	-1.45
103413102	flavonol synthase/flavanone 3-hydroxylase	-4.58
BGI_novel_G002862		-6.42
103424876	uncharacterized PKHD-type hydroxylase At1g22950-like	-1.12
103403881	probable prolyl 4-hydroxylase 4	-1.73
Peroxidase activity
103401110	peroxidase 72	-2.66	-1.82
103448533	peroxidase N1-like	-3.79	-3.59
103400805	peroxidase 72-like	-3.73	-1.66	2.07
103442129	peroxidase 55-like	-1.88	-1
103447311	peroxidase P7-like	-1.54		1.19
103416537	peroxidase 6-like	2.72	3.09
103455972	peroxidase 64	-3.23	-3.25
103403534	peroxidase 29-like	-2.97	-2.24
103422468	peroxidase 42-like	-1.63
103415948	peroxidase 72	-2.85	-1.72
BGI_novel_G003378		5.17	4.88
103401051	peroxidase 64-like	-6.33	-4.95	1.38
103432159	probable peroxidase 26	-3.54	-3.71
103425169	peroxidase N-like	-2.28	-1.33
103444817	peroxidase 17	2.83	2.93
103438671	respiratory burst oxidase homolog protein C	-1.58	-1.19
BGI_novel_G001226		3.07	2.4
103431339	peroxidase 16-like	-2.13	-2.07
103450728	cationic peroxidase 1-like	-1.83	-1.53
103450448	peroxidase 9	-2.44	-1.14	1.3
103408096	peroxidase 3-like	-4.87	-3.81	1.06
103442591	peroxidase 27-like	-1.02	-1.28
103442292	peroxidase 63-like	-2.61	-2.2
103422656	peroxidase P7-like	-1.19		1.08
103454745	probable phospholipid hydroperoxide glutathione peroxidase isoform X1	-1.1	-1.05
103401344	peroxidase 10	-2.78	-1.28	1.49
103451919	peroxidase 6-like	4.27	3.16	-1.12
103430595	respiratory burst oxidase homolog protein A-like	-1.98	-2.01
103453173	peroxidase 16-like	-3.22	-3.69
BGI_novel_G000063		-1.58	-1.83
103444774	peroxidase 12-like	1.97	2.06
103435324	peroxidase 7-like	-5.6	-5.69
103447307	peroxidase P7-like	-1.19		1.13
103414631	peroxidase 24-like	-5.61	-5.7
103429651	peroxidase 39-like	-3.45	-2.93
103447309	peroxidase 4-like		1.21	2.2
103411621	respiratory burst oxidase homolog protein A-like		-1.34	-1.72
103412309	respiratory burst oxidase homolog protein A-like		-1.23	-1.38
103454744	probable phospholipid hydroperoxide glutathione peroxidase		2.83
103404368	peroxidase 63-like		-2.11	-1.72
103403799	peroxidase 24-like		1.22	1.38
Peroxisome
103429192	acetyl-CoA acetyltransferase, cytosolic 1			1.08
103440200	4-coumarate--CoA ligase-like 5			-2.47
Reactive oxygen species biosynthetic process
103412309	respiratory burst oxidase homolog protein A-like			-1.38
103407845	nitrate reductase [NADH]-like			1.91
103411621	respiratory burst oxidase homolog protein A-like			-1.72
Reactive oxygen species metabolic process
103447309	peroxidase 4-like			2.2
103400805	peroxidase 72-like			2.07
103447311	peroxidase P7-like			1.19
103411621	respiratory burst oxidase homolog protein A-like			-1.72
103401051	peroxidase 64-like			1.38
103447308	peroxidase 4-like			1.16
103412309	respiratory burst oxidase homolog protein A-like			-1.38
103404368	peroxidase 63-like			-1.72
103407845	nitrate reductase [NADH]-like			1.91
103450448	peroxidase 9			1.3
103408096	peroxidase 3-like			1.06
103422656	peroxidase P7-like			1.08
103403799	peroxidase 24-like			1.38
103401344	peroxidase 10			1.49
103451919	peroxidase 6-like			-1.12
103447307	peroxidase P7-like			1.13
Response to reactive oxygen species
103439934	small heat shock protein, chloroplastic			-2.22
103417463	galactinol synthase 1-like			-1.86
103406601	LOW QUALITY PROTEIN: small heat shock protein, chloroplastic-like			-2.91
Cellular response to reactive oxygen species
103450984	superoxide dismutase [Cu-Zn] 1-like		-1.04
103454388	thioredoxin reductase NTRB-like		1.81
103400792	1-aminocyclopropane-1-carboxylate oxidase 1		2.01
Response to oxidative stress
103447309	peroxidase 4-like			2.2
103400805	peroxidase 72-like			2.07
103447311	peroxidase P7-like			1.19
103401051	peroxidase 64-like			1.38
103447308	peroxidase 4-like			1.16
103404368	peroxidase 63-like			-1.72
103450448	peroxidase 9			1.3
103408096	peroxidase 3-like			1.06
103452444	uncharacterized protein LOC103452444			1.23
103422656	peroxidase P7-like			1.08
103403799	peroxidase 24-like			1.38
103401344	peroxidase 10			1.49
103451919	peroxidase 6-like			-1.12
103439934	small heat shock protein, chloroplastic			-2.22
103417463	galactinol synthase 1-like			-1.86
103447307	peroxidase P7-like			1.13
103412813	photosynthetic NDH subunit of subcomplex B 5, chloroplastic-like			-1.04
103406601	LOW QUALITY PROTEIN: small heat shock protein, chloroplastic-like			-2.91
